# Supplementary material for: 8β-Acet­oxy-14α-benzo­yloxy-N-methyl-13β,15α-dihy­droxy-1α,6α,16β-trimeth­oxy-4β-(meth­oxy­meth­yl)aconitane: hypaconitine isolated from ‘fuzi’
Source: Acta Crystallogr Sect E Struct Rep Online. 2010 Oct 9;66(Pt 11):o2787–8. doi: 10.1107/S1600536810039887 (PMC3009068; doi:10.1107/S1600536810039887)
Supplement: Supplementary file 1 [file e-66-o2787-sup1.cif]

##############################################################################
###                                                                        ###
###        Electronic paper (Acta Crystallographica Section E)             ###
###                                                                        ###
##############################################################################
#                                                                            #
# This CIF contains the data in a paper accepted for publication in Acta     #
# Crystallographica Section E. It conforms to the requirements of Notes      #
# for Authors for Section E, and has been peer reviewed under the auspices   #
# of the IUCr Commission on Journals.                                        #
#                                                                            #
# Full details of the Crystallographic Information File format               #
# are given in the paper "The Crystallographic Information File (CIF):       #
# a New Standard Archive File for Crystallography" by S. R. Hall, F. H.      #
# Allen and I. D. Brown [Acta Cryst. (1991), A47, 655-685].                  #
#                                                                            #
# The current version of the core CIF dictionary is obtainable from          #
# ftp://ftp.iucr.org/pub/cif_core.dic. The current version number is 2.4.    #
#                                                                            #
# Software is freely available for graphical display of the structure(s) in  #
# this CIF.  For information consult the CIF home page http://www.iucr.org/  #
# cif/home.html                                                              #
#                                                                            #
# This file may be used for bona fide research purposes within the           #
# scientific community so long as proper attribution is given to the journal # 
# article from which it was obtained.                                        #
#                                                                            #
##############################################################################
                                             
data_I
_audit_creation_method     SHELXL-97
_chemical_name_systematic
;
8\b-Acetoxy-14\a-benzoyloxy-<i>N</i>-methyl-13\b,15\a-dihydroxy-
1\a,6\a,16\b-trimethoxy-4\b-(methoxymethyl)aconitane
;
_chemical_name_common     hypaconitine
_chemical_formula_moiety     'C33 H45 N O10'
_chemical_formula_sum     'C33 H45 N O10'
_chemical_formula_iupac     'C33 H45 N O10'
_chemical_formula_weight     615.70
_chemical_melting_point     ?
_symmetry_cell_setting     orthorhombic
_symmetry_space_group_name_h-m     'P 21 21 21'
_symmetry_space_group_name_Hall     'P 2ac 2ab'
loop_
    _symmetry_equiv_pos_as_xyz
    'x, y, z'
    '-x+1/2, -y, z+1/2'
    '-x, y+1/2, -z+1/2'
    'x+1/2, -y+1/2, -z'
_cell_length_a     12.457(2)
_cell_length_b     15.689(3)
_cell_length_c     15.771(3)
_cell_angle_alpha     90.00
_cell_angle_beta     90.00
_cell_angle_gamma     90.00
_cell_volume     3082.3(10)
_cell_formula_units_Z     4
_cell_measurement_reflns_used     11109
_cell_measurement_theta_min     1.3
_cell_measurement_theta_max     27.9
_cell_measurement_temperature     113(2)
_exptl_crystal_description     block
_exptl_crystal_colour     colourless
_exptl_crystal_size_max     0.32
_exptl_crystal_size_mid     0.29
_exptl_crystal_size_min     0.21
_exptl_crystal_density_diffrn     1.327
_exptl_crystal_density_meas     ?
_exptl_crystal_density_method     'not measured'
_exptl_crystal_F_000     1320
_exptl_absorpt_coefficient_mu     0.098
_exptl_absorpt_correction_type     multi-scan
_exptl_absorpt_process_details     '(CrystalClear; Rigaku/MSC, 2005)'
_exptl_absorpt_correction_t_min     0.9694
_exptl_absorpt_correction_t_max     0.9798
_exptl_special_details
;
;
_diffrn_ambient_temperature     113(2)
_diffrn_radiation_type     MoK\a
_diffrn_radiation_wavelength     0.71073
_diffrn_radiation_source     'rotating anode'
_diffrn_radiation_monochromator     multiplayer
_diffrn_measurement_device_type     'Rigaku Saturn CCD area-detector'
_diffrn_measurement_method     '\w and \f scans'
_diffrn_detector_area_resol_mean     14.63
_diffrn_reflns_number     28410
_diffrn_reflns_av_R_equivalents     0.0403
_diffrn_reflns_av_sigmaI/netI     0.0304
_diffrn_reflns_theta_min     1.83
_diffrn_reflns_theta_max     27.87
_diffrn_reflns_theta_full     27.87
_diffrn_measured_fraction_theta_max     0.997
_diffrn_measured_fraction_theta_full     0.997
_diffrn_reflns_limit_h_min     -16
_diffrn_reflns_limit_h_max     12
_diffrn_reflns_limit_k_min     -20
_diffrn_reflns_limit_k_max     20
_diffrn_reflns_limit_l_min     -20
_diffrn_reflns_limit_l_max     20
_diffrn_standards_number     ?
_diffrn_standards_interval_count     ?
_diffrn_standards_interval_time     ?
_diffrn_standards_decay_%     ?
_refine_special_details
;
Refinement of <i>F</i>^2^ against ALL reflections. The weighted <i>R</i>-factor
<i>wR</i> and goodness of fit <i>S</i> are based on <i>F</i>^2^, conventional
<i>R</i>-factors <i>R</i> are based on <i>F</i>, with <i>F</i> set to zero for
negative <i>F</i>^2^. The threshold expression of <i>F</i>^2^ >
\s(<i>F</i>^2^) is used only for calculating <i>R</i>-factors(gt) <i>etc</i>.
and is not relevant to the choice of reflections for refinement.
<i>R</i>-factors based on <i>F</i>^2^ are statistically about twice as large
as those based on <i>F</i>, and <i>R</i>- factors based on ALL data will be
even larger.
;
_reflns_number_total     4094
_reflns_number_gt     3805
_reflns_threshold_expression     I>2sigma(I)
_refine_ls_structure_factor_coef     Fsqd
_refine_ls_matrix_type     full
_refine_ls_R_factor_all     0.0387
_refine_ls_R_factor_gt     0.0353
_refine_ls_wR_factor_gt     0.0816
_refine_ls_wR_factor_ref     0.0834
_refine_ls_goodness_of_fit_ref     1.016
_refine_ls_restrained_S_all     1.023
_refine_ls_number_reflns     4094
_refine_ls_number_parameters     406
_refine_ls_number_restraints     3
_refine_ls_hydrogen_treatment     constr
_refine_ls_weighting_scheme     calc
_refine_ls_weighting_details
         'calc w=1/[\s^2^(Fo^2^)+(0.0542P)^2^+0.0000P] where P=(Fo^2^+2Fc^2^)/3'
_atom_sites_solution_hydrogens     geom
_atom_sites_solution_primary     direct
_atom_sites_solution_secondary     difmap
_refine_ls_shift/su_max     0.000
_refine_ls_shift/su_mean     0.000
_refine_diff_density_max     0.247
_refine_diff_density_min     -0.211
_refine_ls_extinction_method     none
_refine_ls_extinction_coef     ?
_refine_ls_abs_structure_details     ?
_refine_ls_abs_structure_Flack     ?
loop_
    _atom_type_symbol
    _atom_type_description
    _atom_type_scat_dispersion_real
    _atom_type_scat_dispersion_imag
    _atom_type_scat_source
    'C' 'C' 0.0033 0.0000
                         'International Tables Vol C Tables 4.2.6.8 and 6.1.1.4'
    'H' 'H' 0.0000 0.0000
                         'International Tables Vol C Tables 4.2.6.8 and 6.1.1.4'
    'N' 'N' 0.0061 0.0000
                         'International Tables Vol C Tables 4.2.6.8 and 6.1.1.4'
    'O' 'O' 0.0106 0.0000
                         'International Tables Vol C Tables 4.2.6.8 and 6.1.1.4'
_computing_data_collection     'CrystalClear (Rigaku/MSC, 2005)'
_computing_cell_refinement     'CrystalClear (Rigaku/MSC, 2005)'
_computing_data_reduction     'CrystalClear (Rigaku/MSC, 2005)'
_computing_structure_solution     'SHELXS97 (Sheldrick, 2008)'
_computing_structure_refinement     'SHELXL97 (Sheldrick, 2008)'
_computing_molecular_graphics     'ORTEP03 (Farrugia, 1997)'
_computing_publication_material     'SHELXL97 (Sheldrick, 2008)'
loop_
    _atom_site_type_symbol
    _atom_site_label
    _atom_site_fract_x
    _atom_site_fract_y
    _atom_site_fract_z
    _atom_site_U_iso_or_equiv
    _atom_site_adp_type
    _atom_site_calc_flag
    _atom_site_refinement_flags
    _atom_site_occupancy
    _atom_site_disorder_assembly
    _atom_site_disorder_group
    O O1 1.23858(11) 0.89466(8) 0.31289(9) 0.0302(3) Uani d . 1 A .
    O O2 1.07598(11) 0.84457(8) 0.13939(9) 0.0302(3) Uani d D 1 . .
    O O3 0.91073(10) 0.62972(8) 0.42341(8) 0.0256(3) Uani d . 1 . .
    O O4 0.79646(10) 0.87205(8) 0.12467(8) 0.0224(3) Uani d . 1 . .
    O O5 0.80028(12) 0.78668(9) 0.00869(8) 0.0314(3) Uani d . 1 . .
    O O6 0.66939(11) 1.02025(8) 0.23958(11) 0.0381(4) Uani d . 1 . .
    O O7 0.60560(10) 0.88599(8) 0.23532(8) 0.0245(3) Uani d . 1 . .
    O O8 0.74141(11) 0.66278(8) 0.12664(9) 0.0278(3) Uani d . 1 A .
    H H8 0.7649 0.6749 0.0782 0.042 Uiso calc R 1 . .
    O O9 0.52663(10) 0.71641(9) 0.22035(8) 0.0286(3) Uani d . 1 . .
    O O10 0.55459(10) 0.76257(9) 0.37461(9) 0.0302(3) Uani d . 1 . .
    H H10O 0.5011 0.7562 0.3428 0.045 Uiso calc R 1 . .
    N N1 1.03362(12) 0.64061(9) 0.23693(10) 0.0228(3) Uani d . 1 A .
    C C1 0.98310(14) 0.69978(11) 0.41053(11) 0.0216(4) Uani d . 1 . .
    H H1 0.9735 0.7401 0.4591 0.026 Uiso calc R 1 . .
    C C2 1.09733(14) 0.66559(12) 0.41484(12) 0.0252(4) Uani d . 1 . .
    H H2A 1.1154 0.6519 0.4744 0.030 Uiso calc R 1 . .
    H H2B 1.1023 0.6124 0.3814 0.030 Uiso calc R 1 . .
    C C3 1.17712(15) 0.72968(12) 0.38090(12) 0.0254(4) Uani d . 1 . .
    H H3A 1.2493 0.7033 0.3798 0.030 Uiso calc R 1 . .
    H H3B 1.1800 0.7792 0.4198 0.030 Uiso calc R 1 . .
    C C4 1.14877(14) 0.76100(12) 0.29144(11) 0.0226(4) Uani d . 1 A .
    C C5 1.04062(14) 0.80980(11) 0.29511(11) 0.0213(4) Uani d . 1 . .
    H H5 1.0466 0.8612 0.3323 0.026 Uiso calc R 1 A .
    C C6 0.99822(14) 0.83478(12) 0.20478(11) 0.0222(4) Uani d . 1 A .
    H H6 0.9574 0.8894 0.2099 0.027 Uiso calc R 1 . .
    C C7 0.91787(14) 0.76308(11) 0.18088(11) 0.0208(4) Uani d . 1 . .
    H H7 0.9326 0.7409 0.1226 0.025 Uiso calc R 1 A .
    C C8 0.80427(15) 0.80051(11) 0.18664(11) 0.0206(4) Uani d . 1 A .
    C C9 0.79423(14) 0.84829(11) 0.27182(11) 0.0210(4) Uani d . 1 . .
    H H9 0.8295 0.9054 0.2679 0.025 Uiso calc R 1 A .
    C C10 0.84333(14) 0.79591(11) 0.34650(11) 0.0217(4) Uani d . 1 A .
    H H10 0.8581 0.8372 0.3934 0.026 Uiso calc R 1 . .
    C C11 0.95087(14) 0.74792(11) 0.32833(11) 0.0197(4) Uani d . 1 A .
    C C12 0.74725(14) 0.73924(12) 0.37588(12) 0.0258(4) Uani d . 1 . .
    H H12A 0.7630 0.6783 0.3653 0.031 Uiso calc R 1 A .
    H H12B 0.7339 0.7471 0.4373 0.031 Uiso calc R 1 . .
    C C13 0.64957(14) 0.76738(12) 0.32456(11) 0.0238(4) Uani d . 1 A .
    C C14 0.67831(14) 0.85795(12) 0.30017(11) 0.0231(4) Uani d . 1 A .
    H H14 0.6738 0.8963 0.3507 0.028 Uiso calc R 1 . .
    C C15 0.70879(14) 0.73879(11) 0.16864(11) 0.0224(4) Uani d . 1 . .
    H H15 0.6605 0.7694 0.1282 0.027 Uiso calc R 1 A .
    C C16 0.63726(15) 0.71180(12) 0.24422(12) 0.0240(4) Uani d . 1 A .
    H H16 0.6546 0.6514 0.2593 0.029 Uiso calc R 1 . .
    C C17 0.93745(14) 0.69281(11) 0.24888(11) 0.0209(4) Uani d . 1 A .
    H H17 0.8726 0.6556 0.2544 0.025 Uiso calc R 1 . .
    C C18 1.24163(15) 0.81852(12) 0.26341(13) 0.0267(4) Uani d . 1 . .
    H H18A 1.3109 0.7889 0.2719 0.032 Uiso calc R 1 A .
    H H18B 1.2344 0.8325 0.2025 0.032 Uiso calc R 1 . .
    C C19 1.13661(15) 0.68636(12) 0.22852(12) 0.0254(4) Uani d . 1 . .
    H H19A 1.1429 0.7087 0.1700 0.031 Uiso calc R 1 A .
    H H19B 1.1961 0.6456 0.2376 0.031 Uiso calc R 1 . .
    C C20 1.02178(17) 0.57792(12) 0.16930(13) 0.0306(4) Uani d . 1 . .
    H H20A 0.9539 0.5472 0.1765 0.046 Uiso calc R 1 A .
    H H20B 1.0816 0.5374 0.1716 0.046 Uiso calc R 1 . .
    H H20C 1.0219 0.6070 0.1143 0.046 Uiso calc R 1 . .
    C C21 0.89680(16) 0.60786(13) 0.50979(12) 0.0308(4) Uani d . 1 . .
    H H21A 0.9656 0.5893 0.5336 0.046 Uiso calc R 1 . .
    H H21B 0.8444 0.5615 0.5144 0.046 Uiso calc R 1 . .
    H H21C 0.8707 0.6576 0.5412 0.046 Uiso calc R 1 . .
    C C22 1.32008(17) 0.95307(13) 0.29058(14) 0.0355(5) Uani d . 1 . .
    H H22A 1.3905 0.9271 0.3007 0.053 Uiso calc R 1 A .
    H H22B 1.3130 1.0047 0.3251 0.053 Uiso calc R 1 . .
    H H22C 1.3133 0.9679 0.2305 0.053 Uiso calc R 1 . .
    C C23 1.0854(9) 0.9162(7) 0.0954(9) 0.058(3) Uiso d PD 0.333(16) A 1
    H H23A 1.0189 0.9267 0.0639 0.087 Uiso calc PR 0.333(16) A 1
    H H23B 1.1454 0.9109 0.0555 0.087 Uiso calc PR 0.333(16) A 1
    H H23C 1.0990 0.9637 0.1342 0.087 Uiso calc PR 0.333(16) A 1
    C C23' 1.0983(3) 0.9342(2) 0.1242(3) 0.0289(12) Uiso d PD 0.667(16) A 2
    H H23D 1.1498 0.9396 0.0775 0.043 Uiso calc PR 0.667(16) A 2
    H H23E 1.1286 0.9598 0.1756 0.043 Uiso calc PR 0.667(16) A 2
    H H23F 1.0315 0.9636 0.1092 0.043 Uiso calc PR 0.667(16) A 2
    C C24 0.79618(15) 0.85677(13) 0.04047(12) 0.0267(4) Uani d . 1 . .
    C C25 0.78886(19) 0.93861(14) -0.00785(14) 0.0385(5) Uani d . 1 . .
    H H25A 0.7831 0.9263 -0.0686 0.058 Uiso calc R 1 . .
    H H25B 0.8534 0.9728 0.0026 0.058 Uiso calc R 1 . .
    H H25C 0.7254 0.9704 0.0107 0.058 Uiso calc R 1 . .
    C C26 0.49317(17) 0.65471(14) 0.15989(14) 0.0386(5) Uani d . 1 . .
    H H26A 0.5280 0.6662 0.1054 0.058 Uiso calc R 1 . .
    H H26B 0.4151 0.6577 0.1530 0.058 Uiso calc R 1 . .
    H H26C 0.5134 0.5977 0.1796 0.058 Uiso calc R 1 . .
    C C27 0.61137(15) 0.96722(11) 0.20869(13) 0.0255(4) Uani d . 1 . .
    C C28 0.53567(14) 0.98128(12) 0.13698(12) 0.0254(4) Uani d . 1 . .
    C C29 0.47300(16) 0.91484(13) 0.10516(12) 0.0292(4) Uani d . 1 . .
    H H29 0.4788 0.8593 0.1287 0.035 Uiso calc R 1 . .
    C C30 0.40216(18) 0.93033(14) 0.03905(14) 0.0370(5) Uani d . 1 . .
    H H30 0.3594 0.8853 0.0173 0.044 Uiso calc R 1 . .
    C C31 0.39364(18) 1.01139(15) 0.00471(13) 0.0383(5) Uani d . 1 . .
    H H31 0.3456 1.0216 -0.0409 0.046 Uiso calc R 1 . .
    C C32 0.45470(18) 1.07705(15) 0.03665(15) 0.0415(5) Uani d . 1 . .
    H H32 0.4483 1.1327 0.0134 0.050 Uiso calc R 1 . .
    C C33 0.52578(16) 1.06205(13) 0.10295(15) 0.0353(5) Uani d . 1 . .
    H H33 0.5677 1.1075 0.1249 0.042 Uiso calc R 1 . .
loop_
    _atom_site_aniso_label
    _atom_site_aniso_U_11
    _atom_site_aniso_U_22
    _atom_site_aniso_U_33
    _atom_site_aniso_U_12
    _atom_site_aniso_U_13
    _atom_site_aniso_U_23
    O1 0.0263(7) 0.0297(7) 0.0346(8) -0.0064(6) 0.0061(6) -0.0036(6)
    O2 0.0296(7) 0.0332(7) 0.0277(7) -0.0010(6) 0.0076(6) 0.0077(6)
    O3 0.0288(7) 0.0261(6) 0.0218(6) -0.0049(5) -0.0031(5) 0.0017(5)
    O4 0.0232(6) 0.0241(6) 0.0198(6) 0.0034(5) -0.0013(5) 0.0009(5)
    O5 0.0372(8) 0.0343(8) 0.0226(7) 0.0021(6) 0.0010(6) -0.0028(6)
    O6 0.0319(8) 0.0268(7) 0.0556(10) -0.0007(6) -0.0138(7) -0.0073(7)
    O7 0.0217(6) 0.0249(6) 0.0269(7) 0.0033(5) -0.0036(5) -0.0022(5)
    O8 0.0304(7) 0.0277(6) 0.0254(7) 0.0018(6) 0.0020(6) -0.0085(6)
    O9 0.0212(6) 0.0337(7) 0.0311(7) -0.0025(6) -0.0012(5) -0.0059(6)
    O10 0.0196(6) 0.0444(8) 0.0267(7) 0.0003(6) 0.0049(5) -0.0018(6)
    N1 0.0244(8) 0.0211(7) 0.0228(7) 0.0049(6) -0.0007(6) -0.0037(6)
    C1 0.0235(9) 0.0219(9) 0.0192(8) -0.0019(7) -0.0013(7) -0.0019(7)
    C2 0.0254(9) 0.0281(9) 0.0221(9) 0.0027(8) -0.0041(7) 0.0021(8)
    C3 0.0208(9) 0.0307(10) 0.0248(9) 0.0026(8) -0.0024(7) -0.0013(8)
    C4 0.0200(8) 0.0257(9) 0.0222(9) 0.0028(7) -0.0009(7) -0.0005(8)
    C5 0.0194(8) 0.0232(9) 0.0213(8) 0.0017(7) -0.0001(7) -0.0026(7)
    C6 0.0200(8) 0.0254(9) 0.0212(8) 0.0023(7) 0.0014(7) 0.0015(7)
    C7 0.0229(9) 0.0215(8) 0.0181(8) 0.0025(7) 0.0005(7) -0.0007(7)
    C8 0.0229(9) 0.0224(9) 0.0165(8) 0.0018(7) -0.0002(7) 0.0013(7)
    C9 0.0183(8) 0.0231(9) 0.0216(8) 0.0018(7) -0.0012(7) -0.0037(7)
    C10 0.0217(9) 0.0257(9) 0.0176(8) 0.0014(7) -0.0006(7) -0.0024(7)
    C11 0.0191(8) 0.0218(9) 0.0183(8) 0.0015(7) 0.0008(6) -0.0014(7)
    C12 0.0236(9) 0.0337(10) 0.0200(9) 0.0020(8) 0.0027(7) 0.0001(8)
    C13 0.0201(9) 0.0297(9) 0.0217(8) 0.0019(8) 0.0042(7) -0.0035(8)
    C14 0.0200(8) 0.0291(9) 0.0201(8) 0.0033(7) -0.0013(7) -0.0048(8)
    C15 0.0229(9) 0.0231(9) 0.0213(8) 0.0026(7) 0.0001(7) -0.0035(7)
    C16 0.0222(9) 0.0261(9) 0.0238(9) 0.0014(7) 0.0000(7) 0.0000(8)
    C17 0.0207(9) 0.0224(9) 0.0195(8) 0.0014(7) -0.0003(7) -0.0008(7)
    C18 0.0196(9) 0.0321(10) 0.0286(10) 0.0033(8) 0.0010(7) 0.0005(8)
    C19 0.0225(9) 0.0285(10) 0.0254(9) 0.0068(7) 0.0019(7) -0.0025(8)
    C20 0.0350(11) 0.0281(10) 0.0288(10) 0.0074(9) -0.0028(8) -0.0078(8)
    C21 0.0326(10) 0.0352(11) 0.0248(10) -0.0043(9) 0.0039(8) 0.0032(8)
    C22 0.0319(11) 0.0380(11) 0.0365(11) -0.0081(9) 0.0043(9) 0.0028(9)
    C24 0.0231(9) 0.0355(11) 0.0214(9) 0.0013(8) -0.0002(7) 0.0009(8)
    C25 0.0496(13) 0.0383(12) 0.0275(11) 0.0059(10) 0.0004(10) 0.0052(9)
    C26 0.0293(11) 0.0447(13) 0.0417(12) -0.0089(10) -0.0035(9) -0.0124(10)
    C27 0.0208(9) 0.0228(9) 0.0330(10) 0.0038(8) 0.0018(8) -0.0047(8)
    C28 0.0206(9) 0.0280(10) 0.0275(9) 0.0045(7) 0.0021(7) -0.0023(8)
    C29 0.0308(10) 0.0298(10) 0.0269(10) 0.0006(9) 0.0001(8) -0.0024(8)
    C30 0.0366(12) 0.0436(12) 0.0307(11) 0.0028(10) -0.0063(9) -0.0100(10)
    C31 0.0372(12) 0.0546(14) 0.0232(10) 0.0161(11) -0.0019(9) -0.0016(10)
    C32 0.0402(13) 0.0408(13) 0.0436(13) 0.0111(11) 0.0004(10) 0.0114(11)
    C33 0.0302(11) 0.0290(10) 0.0467(13) 0.0015(9) -0.0034(9) 0.0036(9)
_geom_special_details
;
All e.s.d.'s (except the e.s.d. in the dihedral angle between two l.s. planes)
are estimated using the full covariance matrix. The cell e.s.d.'s are taken
into account individually in the estimation of e.s.d.'s in distances, angles
and torsion angles; correlations between e.s.d.'s in cell parameters are only
used when they are defined by crystal symmetry. An approximate (isotropic)
treatment of cell e.s.d.'s is used for estimating e.s.d.'s involving l.s.
planes.
;
loop_
    _geom_bond_atom_site_label_1
    _geom_bond_atom_site_label_2
    _geom_bond_site_symmetry_2
    _geom_bond_distance
    _geom_bond_publ_flag
    O1 C22 . 1.412(2) ?
    O1 C18 . 1.427(2) ?
    O2 C23 . 1.326(9) ?
    O2 C6 . 1.423(2) ?
    O2 C23' . 1.453(4) ?
    O3 C21 . 1.416(2) ?
    O3 C1 . 1.436(2) ?
    O4 C24 . 1.349(2) ?
    O4 C8 . 1.491(2) ?
    O5 C24 . 1.210(2) ?
    O6 C27 . 1.205(2) ?
    O7 C27 . 1.344(2) ?
    O7 C14 . 1.435(2) ?
    O8 C15 . 1.423(2) ?
    O8 H8 . 0.8400 ?
    O9 C26 . 1.421(2) ?
    O9 C16 . 1.430(2) ?
    O10 C13 . 1.424(2) ?
    O10 H10O . 0.8400 ?
    N1 C20 . 1.458(2) ?
    N1 C17 . 1.463(2) ?
    N1 C19 . 1.476(2) ?
    C1 C2 . 1.522(2) ?
    C1 C11 . 1.553(2) ?
    C1 H1 . 1.0000 ?
    C2 C3 . 1.512(3) ?
    C2 H2A . 0.9900 ?
    C2 H2B . 0.9900 ?
    C3 C4 . 1.535(2) ?
    C3 H3A . 0.9900 ?
    C3 H3B . 0.9900 ?
    C4 C18 . 1.532(3) ?
    C4 C19 . 1.542(2) ?
    C4 C5 . 1.551(2) ?
    C5 C6 . 1.569(2) ?
    C5 C11 . 1.571(2) ?
    C5 H5 . 1.0000 ?
    C6 C7 . 1.552(2) ?
    C6 H6 . 1.0000 ?
    C7 C8 . 1.535(2) ?
    C7 C17 . 1.557(2) ?
    C7 H7 . 1.0000 ?
    C8 C9 . 1.543(2) ?
    C8 C15 . 1.560(2) ?
    C9 C14 . 1.519(2) ?
    C9 C10 . 1.561(2) ?
    C9 H9 . 1.0000 ?
    C10 C12 . 1.561(3) ?
    C10 C11 . 1.563(2) ?
    C10 H10 . 1.0000 ?
    C11 C17 . 1.531(2) ?
    C12 C13 . 1.527(3) ?
    C12 H12A . 0.9900 ?
    C12 H12B . 0.9900 ?
    C13 C14 . 1.515(3) ?
    C13 C16 . 1.546(3) ?
    C14 H14 . 1.0000 ?
    C15 C16 . 1.547(2) ?
    C15 H15 . 1.0000 ?
    C16 H16 . 1.0000 ?
    C17 H17 . 1.0000 ?
    C18 H18A . 0.9900 ?
    C18 H18B . 0.9900 ?
    C19 H19A . 0.9900 ?
    C19 H19B . 0.9900 ?
    C20 H20A . 0.9800 ?
    C20 H20B . 0.9800 ?
    C20 H20C . 0.9800 ?
    C21 H21A . 0.9800 ?
    C21 H21B . 0.9800 ?
    C21 H21C . 0.9800 ?
    C22 H22A . 0.9800 ?
    C22 H22B . 0.9800 ?
    C22 H22C . 0.9800 ?
    C23 H23A . 0.9800 ?
    C23 H23B . 0.9800 ?
    C23 H23C . 0.9800 ?
    C23' H23D . 0.9800 ?
    C23' H23E . 0.9800 ?
    C23' H23F . 0.9800 ?
    C24 C25 . 1.496(3) ?
    C25 H25A . 0.9800 ?
    C25 H25B . 0.9800 ?
    C25 H25C . 0.9800 ?
    C26 H26A . 0.9800 ?
    C26 H26B . 0.9800 ?
    C26 H26C . 0.9800 ?
    C27 C28 . 1.489(3) ?
    C28 C33 . 1.382(3) ?
    C28 C29 . 1.396(3) ?
    C29 C30 . 1.387(3) ?
    C29 H29 . 0.9500 ?
    C30 C31 . 1.386(3) ?
    C30 H30 . 0.9500 ?
    C31 C32 . 1.376(3) ?
    C31 H31 . 0.9500 ?
    C32 C33 . 1.390(3) ?
    C32 H32 . 0.9500 ?
    C33 H33 . 0.9500 ?
loop_
    _geom_angle_atom_site_label_1
    _geom_angle_atom_site_label_2
    _geom_angle_atom_site_label_3
    _geom_angle_site_symmetry_1
    _geom_angle_site_symmetry_3
    _geom_angle
    _geom_angle_publ_flag
    C22 O1 C18 . . 112.81(15) ?
    C23 O2 C6 . . 122.1(5) ?
    C23 O2 C23' . . 22.6(6) ?
    C6 O2 C23' . . 110.7(2) ?
    C21 O3 C1 . . 113.49(14) ?
    C24 O4 C8 . . 120.76(14) ?
    C27 O7 C14 . . 118.66(15) ?
    C15 O8 H8 . . 109.5 ?
    C26 O9 C16 . . 115.13(15) ?
    C13 O10 H10O . . 109.5 ?
    C20 N1 C17 . . 112.88(14) ?
    C20 N1 C19 . . 110.50(15) ?
    C17 N1 C19 . . 116.81(13) ?
    O3 C1 C2 . . 108.10(14) ?
    O3 C1 C11 . . 109.14(13) ?
    C2 C1 C11 . . 116.76(15) ?
    O3 C1 H1 . . 107.5 ?
    C2 C1 H1 . . 107.5 ?
    C11 C1 H1 . . 107.5 ?
    C3 C2 C1 . . 111.37(15) ?
    C3 C2 H2A . . 109.4 ?
    C1 C2 H2A . . 109.4 ?
    C3 C2 H2B . . 109.4 ?
    C1 C2 H2B . . 109.4 ?
    H2A C2 H2B . . 108.0 ?
    C2 C3 C4 . . 112.77(15) ?
    C2 C3 H3A . . 109.0 ?
    C4 C3 H3A . . 109.0 ?
    C2 C3 H3B . . 109.0 ?
    C4 C3 H3B . . 109.0 ?
    H3A C3 H3B . . 107.8 ?
    C18 C4 C3 . . 106.26(14) ?
    C18 C4 C19 . . 109.61(15) ?
    C3 C4 C19 . . 111.77(15) ?
    C18 C4 C5 . . 112.08(14) ?
    C3 C4 C5 . . 108.89(14) ?
    C19 C4 C5 . . 108.27(14) ?
    C4 C5 C6 . . 112.45(14) ?
    C4 C5 C11 . . 109.01(14) ?
    C6 C5 C11 . . 102.57(13) ?
    C4 C5 H5 . . 110.8 ?
    C6 C5 H5 . . 110.8 ?
    C11 C5 H5 . . 110.8 ?
    O2 C6 C7 . . 109.96(14) ?
    O2 C6 C5 . . 117.11(14) ?
    C7 C6 C5 . . 104.86(14) ?
    O2 C6 H6 . . 108.2 ?
    C7 C6 H6 . . 108.2 ?
    C5 C6 H6 . . 108.2 ?
    C8 C7 C6 . . 107.64(14) ?
    C8 C7 C17 . . 112.00(14) ?
    C6 C7 C17 . . 104.17(14) ?
    C8 C7 H7 . . 110.9 ?
    C6 C7 H7 . . 110.9 ?
    C17 C7 H7 . . 110.9 ?
    O4 C8 C7 . . 108.02(13) ?
    O4 C8 C9 . . 101.52(13) ?
    C7 C8 C9 . . 108.18(14) ?
    O4 C8 C15 . . 107.34(13) ?
    C7 C8 C15 . . 117.05(14) ?
    C9 C8 C15 . . 113.46(14) ?
    C14 C9 C8 . . 112.43(14) ?
    C14 C9 C10 . . 101.71(14) ?
    C8 C9 C10 . . 111.67(14) ?
    C14 C9 H9 . . 110.3 ?
    C8 C9 H9 . . 110.3 ?
    C10 C9 H9 . . 110.3 ?
    C9 C10 C12 . . 102.90(14) ?
    C9 C10 C11 . . 116.81(14) ?
    C12 C10 C11 . . 115.92(14) ?
    C9 C10 H10 . . 106.8 ?
    C12 C10 H10 . . 106.8 ?
    C11 C10 H10 . . 106.8 ?
    C17 C11 C1 . . 115.88(14) ?
    C17 C11 C10 . . 109.17(14) ?
    C1 C11 C10 . . 107.62(14) ?
    C17 C11 C5 . . 98.85(13) ?
    C1 C11 C5 . . 113.26(14) ?
    C10 C11 C5 . . 111.93(14) ?
    C13 C12 C10 . . 106.80(15) ?
    C13 C12 H12A . . 110.4 ?
    C10 C12 H12A . . 110.4 ?
    C13 C12 H12B . . 110.4 ?
    C10 C12 H12B . . 110.4 ?
    H12A C12 H12B . . 108.6 ?
    O10 C13 C14 . . 112.75(15) ?
    O10 C13 C12 . . 110.67(15) ?
    C14 C13 C12 . . 102.56(15) ?
    O10 C13 C16 . . 110.00(15) ?
    C14 C13 C16 . . 110.15(15) ?
    C12 C13 C16 . . 110.52(15) ?
    O7 C14 C13 . . 108.62(15) ?
    O7 C14 C9 . . 114.88(15) ?
    C13 C14 C9 . . 101.87(14) ?
    O7 C14 H14 . . 110.4 ?
    C13 C14 H14 . . 110.4 ?
    C9 C14 H14 . . 110.4 ?
    O8 C15 C16 . . 107.08(14) ?
    O8 C15 C8 . . 112.77(14) ?
    C16 C15 C8 . . 117.95(14) ?
    O8 C15 H15 . . 106.1 ?
    C16 C15 H15 . . 106.1 ?
    C8 C15 H15 . . 106.1 ?
    O9 C16 C13 . . 106.42(14) ?
    O9 C16 C15 . . 109.77(15) ?
    C13 C16 C15 . . 114.84(14) ?
    O9 C16 H16 . . 108.5 ?
    C13 C16 H16 . . 108.5 ?
    C15 C16 H16 . . 108.5 ?
    N1 C17 C11 . . 109.39(14) ?
    N1 C17 C7 . . 115.83(14) ?
    C11 C17 C7 . . 100.41(13) ?
    N1 C17 H17 . . 110.3 ?
    C11 C17 H17 . . 110.3 ?
    C7 C17 H17 . . 110.3 ?
    O1 C18 C4 . . 108.36(15) ?
    O1 C18 H18A . . 110.0 ?
    C4 C18 H18A . . 110.0 ?
    O1 C18 H18B . . 110.0 ?
    C4 C18 H18B . . 110.0 ?
    H18A C18 H18B . . 108.4 ?
    N1 C19 C4 . . 113.38(14) ?
    N1 C19 H19A . . 108.9 ?
    C4 C19 H19A . . 108.9 ?
    N1 C19 H19B . . 108.9 ?
    C4 C19 H19B . . 108.9 ?
    H19A C19 H19B . . 107.7 ?
    N1 C20 H20A . . 109.5 ?
    N1 C20 H20B . . 109.5 ?
    H20A C20 H20B . . 109.5 ?
    N1 C20 H20C . . 109.5 ?
    H20A C20 H20C . . 109.5 ?
    H20B C20 H20C . . 109.5 ?
    O3 C21 H21A . . 109.5 ?
    O3 C21 H21B . . 109.5 ?
    H21A C21 H21B . . 109.5 ?
    O3 C21 H21C . . 109.5 ?
    H21A C21 H21C . . 109.5 ?
    H21B C21 H21C . . 109.5 ?
    O1 C22 H22A . . 109.5 ?
    O1 C22 H22B . . 109.5 ?
    H22A C22 H22B . . 109.5 ?
    O1 C22 H22C . . 109.5 ?
    H22A C22 H22C . . 109.5 ?
    H22B C22 H22C . . 109.5 ?
    O2 C23 H23A . . 109.5 ?
    O2 C23 H23B . . 109.5 ?
    O2 C23 H23C . . 109.5 ?
    O2 C23' H23D . . 109.5 ?
    O2 C23' H23E . . 109.5 ?
    H23D C23' H23E . . 109.5 ?
    O2 C23' H23F . . 109.5 ?
    H23D C23' H23F . . 109.5 ?
    H23E C23' H23F . . 109.5 ?
    O5 C24 O4 . . 124.69(18) ?
    O5 C24 C25 . . 124.88(18) ?
    O4 C24 C25 . . 110.43(17) ?
    C24 C25 H25A . . 109.5 ?
    C24 C25 H25B . . 109.5 ?
    H25A C25 H25B . . 109.5 ?
    C24 C25 H25C . . 109.5 ?
    H25A C25 H25C . . 109.5 ?
    H25B C25 H25C . . 109.5 ?
    O9 C26 H26A . . 109.5 ?
    O9 C26 H26B . . 109.5 ?
    H26A C26 H26B . . 109.5 ?
    O9 C26 H26C . . 109.5 ?
    H26A C26 H26C . . 109.5 ?
    H26B C26 H26C . . 109.5 ?
    O6 C27 O7 . . 124.10(18) ?
    O6 C27 C28 . . 125.78(18) ?
    O7 C27 C28 . . 110.12(15) ?
    C33 C28 C29 . . 119.70(18) ?
    C33 C28 C27 . . 119.17(18) ?
    C29 C28 C27 . . 121.11(17) ?
    C30 C29 C28 . . 119.68(19) ?
    C30 C29 H29 . . 120.2 ?
    C28 C29 H29 . . 120.2 ?
    C31 C30 C29 . . 120.2(2) ?
    C31 C30 H30 . . 119.9 ?
    C29 C30 H30 . . 119.9 ?
    C32 C31 C30 . . 120.1(2) ?
    C32 C31 H31 . . 120.0 ?
    C30 C31 H31 . . 120.0 ?
    C31 C32 C33 . . 120.0(2) ?
    C31 C32 H32 . . 120.0 ?
    C33 C32 H32 . . 120.0 ?
    C28 C33 C32 . . 120.3(2) ?
    C28 C33 H33 . . 119.9 ?
    C32 C33 H33 . . 119.9 ?
loop_
    _geom_torsion_atom_site_label_1
    _geom_torsion_atom_site_label_2
    _geom_torsion_atom_site_label_3
    _geom_torsion_atom_site_label_4
    _geom_torsion_site_symmetry_1
    _geom_torsion_site_symmetry_2
    _geom_torsion_site_symmetry_3
    _geom_torsion_site_symmetry_4
    _geom_torsion
    _geom_torsion_publ_flag
    C21 O3 C1 C2 . . . . 80.91(18) ?
    C21 O3 C1 C11 . . . . -151.14(15) ?
    O3 C1 C2 C3 . . . . 165.95(14) ?
    C11 C1 C2 C3 . . . . 42.5(2) ?
    C1 C2 C3 C4 . . . . -53.6(2) ?
    C2 C3 C4 C18 . . . . -175.02(15) ?
    C2 C3 C4 C19 . . . . -55.48(19) ?
    C2 C3 C4 C5 . . . . 64.08(19) ?
    C18 C4 C5 C6 . . . . 69.60(19) ?
    C3 C4 C5 C6 . . . . -173.13(15) ?
    C19 C4 C5 C6 . . . . -51.42(18) ?
    C18 C4 C5 C11 . . . . -177.36(14) ?
    C3 C4 C5 C11 . . . . -60.09(18) ?
    C19 C4 C5 C11 . . . . 61.63(18) ?
    C23 O2 C6 C7 . . . . 117.1(8) ?
    C23' O2 C6 C7 . . . . 139.0(2) ?
    C23 O2 C6 C5 . . . . -123.4(8) ?
    C23' O2 C6 C5 . . . . -101.5(3) ?
    C4 C5 C6 O2 . . . . -26.0(2) ?
    C11 C5 C6 O2 . . . . -142.99(15) ?
    C4 C5 C6 C7 . . . . 96.14(16) ?
    C11 C5 C6 C7 . . . . -20.81(16) ?
    O2 C6 C7 C8 . . . . -125.94(15) ?
    C5 C6 C7 C8 . . . . 107.33(15) ?
    O2 C6 C7 C17 . . . . 115.01(15) ?
    C5 C6 C7 C17 . . . . -11.72(17) ?
    C24 O4 C8 C7 . . . . 69.82(19) ?
    C24 O4 C8 C9 . . . . -176.53(15) ?
    C24 O4 C8 C15 . . . . -57.24(19) ?
    C6 C7 C8 O4 . . . . 61.11(17) ?
    C17 C7 C8 O4 . . . . 175.03(13) ?
    C6 C7 C8 C9 . . . . -48.02(17) ?
    C17 C7 C8 C9 . . . . 65.90(18) ?
    C6 C7 C8 C15 . . . . -177.69(14) ?
    C17 C7 C8 C15 . . . . -63.77(19) ?
    O4 C8 C9 C14 . . . . 88.71(16) ?
    C7 C8 C9 C14 . . . . -157.77(15) ?
    C15 C8 C9 C14 . . . . -26.1(2) ?
    O4 C8 C9 C10 . . . . -157.70(14) ?
    C7 C8 C9 C10 . . . . -44.17(18) ?
    C15 C8 C9 C10 . . . . 87.46(18) ?
    C14 C9 C10 C12 . . . . 32.56(16) ?
    C8 C9 C10 C12 . . . . -87.55(16) ?
    C14 C9 C10 C11 . . . . 160.74(15) ?
    C8 C9 C10 C11 . . . . 40.6(2) ?
    O3 C1 C11 C17 . . . . -51.58(19) ?
    C2 C1 C11 C17 . . . . 71.3(2) ?
    O3 C1 C11 C10 . . . . 70.91(17) ?
    C2 C1 C11 C10 . . . . -166.17(15) ?
    O3 C1 C11 C5 . . . . -164.83(14) ?
    C2 C1 C11 C5 . . . . -41.9(2) ?
    C9 C10 C11 C17 . . . . -52.69(19) ?
    C12 C10 C11 C17 . . . . 68.88(19) ?
    C9 C10 C11 C1 . . . . -179.23(14) ?
    C12 C10 C11 C1 . . . . -57.65(19) ?
    C9 C10 C11 C5 . . . . 55.70(19) ?
    C12 C10 C11 C5 . . . . 177.28(14) ?
    C4 C5 C11 C17 . . . . -73.55(16) ?
    C6 C5 C11 C17 . . . . 45.83(15) ?
    C4 C5 C11 C1 . . . . 49.66(18) ?
    C6 C5 C11 C1 . . . . 169.05(14) ?
    C4 C5 C11 C10 . . . . 171.55(13) ?
    C6 C5 C11 C10 . . . . -69.06(16) ?
    C9 C10 C12 C13 . . . . -5.33(18) ?
    C11 C10 C12 C13 . . . . -134.06(15) ?
    C10 C12 C13 O10 . . . . -144.52(15) ?
    C10 C12 C13 C14 . . . . -24.02(18) ?
    C10 C12 C13 C16 . . . . 93.37(17) ?
    C27 O7 C14 C13 . . . . 175.00(15) ?
    C27 O7 C14 C9 . . . . -71.7(2) ?
    O10 C13 C14 O7 . . . . -74.30(18) ?
    C12 C13 C14 O7 . . . . 166.65(14) ?
    C16 C13 C14 O7 . . . . 48.99(18) ?
    O10 C13 C14 C9 . . . . 164.07(14) ?
    C12 C13 C14 C9 . . . . 45.02(16) ?
    C16 C13 C14 C9 . . . . -72.64(17) ?
    C8 C9 C14 O7 . . . . -46.2(2) ?
    C10 C9 C14 O7 . . . . -165.74(14) ?
    C8 C9 C14 C13 . . . . 71.04(17) ?
    C10 C9 C14 C13 . . . . -48.54(16) ?
    O4 C8 C15 O8 . . . . 105.06(16) ?
    C7 C8 C15 O8 . . . . -16.5(2) ?
    C9 C8 C15 O8 . . . . -143.62(15) ?
    O4 C8 C15 C16 . . . . -129.25(15) ?
    C7 C8 C15 C16 . . . . 109.20(17) ?
    C9 C8 C15 C16 . . . . -17.9(2) ?
    C26 O9 C16 C13 . . . . -166.15(16) ?
    C26 O9 C16 C15 . . . . 69.0(2) ?
    O10 C13 C16 O9 . . . . 33.85(19) ?
    C14 C13 C16 O9 . . . . -91.03(17) ?
    C12 C13 C16 O9 . . . . 156.36(15) ?
    O10 C13 C16 C15 . . . . 155.52(15) ?
    C14 C13 C16 C15 . . . . 30.6(2) ?
    C12 C13 C16 C15 . . . . -81.97(19) ?
    O8 C15 C16 O9 . . . . -96.10(17) ?
    C8 C15 C16 O9 . . . . 135.47(16) ?
    O8 C15 C16 C13 . . . . 144.07(15) ?
    C8 C15 C16 C13 . . . . 15.6(2) ?
    C20 N1 C17 C11 . . . . 172.24(15) ?
    C19 N1 C17 C11 . . . . -58.04(19) ?
    C20 N1 C17 C7 . . . . -75.23(19) ?
    C19 N1 C17 C7 . . . . 54.5(2) ?
    C1 C11 C17 N1 . . . . -52.12(19) ?
    C10 C11 C17 N1 . . . . -173.77(14) ?
    C5 C11 C17 N1 . . . . 69.21(15) ?
    C1 C11 C17 C7 . . . . -174.41(14) ?
    C10 C11 C17 C7 . . . . 63.93(16) ?
    C5 C11 C17 C7 . . . . -53.09(15) ?
    C8 C7 C17 N1 . . . . 167.06(14) ?
    C6 C7 C17 N1 . . . . -76.90(17) ?
    C8 C7 C17 C11 . . . . -75.30(16) ?
    C6 C7 C17 C11 . . . . 40.75(16) ?
    C22 O1 C18 C4 . . . . -178.75(16) ?
    C3 C4 C18 O1 . . . . -69.66(18) ?
    C19 C4 C18 O1 . . . . 169.40(14) ?
    C5 C4 C18 O1 . . . . 49.16(19) ?
    C20 N1 C19 C4 . . . . 173.11(15) ?
    C17 N1 C19 C4 . . . . 42.3(2) ?
    C18 C4 C19 N1 . . . . -165.02(15) ?
    C3 C4 C19 N1 . . . . 77.44(18) ?
    C5 C4 C19 N1 . . . . -42.49(19) ?
    C8 O4 C24 O5 . . . . 1.2(3) ?
    C8 O4 C24 C25 . . . . -179.41(16) ?
    C14 O7 C27 O6 . . . . -5.0(3) ?
    C14 O7 C27 C28 . . . . 175.49(14) ?
    O6 C27 C28 C33 . . . . -2.5(3) ?
    O7 C27 C28 C33 . . . . 177.03(18) ?
    O6 C27 C28 C29 . . . . 179.06(19) ?
    O7 C27 C28 C29 . . . . -1.4(2) ?
    C33 C28 C29 C30 . . . . 0.7(3) ?
    C27 C28 C29 C30 . . . . 179.11(18) ?
    C28 C29 C30 C31 . . . . 0.0(3) ?
    C29 C30 C31 C32 . . . . -0.6(3) ?
    C30 C31 C32 C33 . . . . 0.6(3) ?
    C29 C28 C33 C32 . . . . -0.7(3) ?
    C27 C28 C33 C32 . . . . -179.21(19) ?
    C31 C32 C33 C28 . . . . 0.1(3) ?
loop_
    _geom_hbond_atom_site_label_D
    _geom_hbond_atom_site_label_H
    _geom_hbond_atom_site_label_A
    _geom_hbond_site_symmetry_A
    _geom_hbond_distance_DH
    _geom_hbond_distance_HA
    _geom_hbond_distance_DA
    _geom_hbond_angle_DHA
    O8 H8 O5 . 0.84 2.11 2.7887(19) 137.0
    O10 H10O O9 . 0.84 2.05 2.5620(19) 118.4
data_global
_journal_date_recd_electronic     2010-09-20
_journal_date_accepted     2010-10-06
_journal_name_full     'Acta Crystallographica, Section E'
_journal_year     2010
_journal_volume     66
_journal_issue     11
_journal_page_first     o2787
_journal_page_last     o2788
_journal_paper_category     QO
_journal_coeditor_code     NG5034
_publ_contact_author_name     'Ming-Yong Yuan'
_publ_contact_author_address
;
The First Affiliated Hospital,
Chengdu Medical College,
Xindu 610500,
People's Republic of China
;
_publ_contact_author_email     'dr.gaof@gmail.com'
_publ_contact_author_fax     '+86-28-83016712'
_publ_contact_author_phone     '+86-28-83016717'
_publ_section_title
;\
8\b-Acetoxy-14\a-benzoyloxy-<i>N</i>-methyl-13\b,15\a-dihydroxy-1\a,6\a,16\b-\
trimethoxy-4\b-(methoxymethyl)aconitane: hypaconitine isolated from `fuzi'
;
loop_
    _publ_author_name
    _publ_author_footnote
    _publ_author_address
    'Zheng, Ling-Li' .
;
The First Affiliated Hospital,
Chengdu Medical College,
Xindu 610500,
People's Republic of China
;
    'Li, Yan' .
;
The First Affiliated Hospital,
Chengdu Medical College,
Xindu 610500,
People's Republic of China
;
    'Zi, Tie-Ying' .
;
The First Affiliated Hospital,
Chengdu Medical College,
Xindu 610500,
People's Republic of China
;
    'Yuan, Ming-Yong' .
;
The First Affiliated Hospital,
Chengdu Medical College,
Xindu 610500,
People's Republic of China
;
