# Supplementary material for: 8β-Acet­oxy-14α-benzo­yloxy-N-methyl-13β,15α-dihy­droxy-1α,6α,16β-trimeth­oxy-4β-(meth­oxy­meth­yl)aconitane: hypaconitine isolated from ‘fuzi’
Source: Acta Crystallogr Sect E Struct Rep Online. 2010 Oct 9;66(Pt 11):o2787–8. doi: 10.1107/S1600536810039887 (PMC3009068; doi:10.1107/S1600536810039887)
Supplement: Supplementary file 2 [file e-66-o2787-Isup2.hkl]

#
# h,k,l, Fc-squared, Fo-squared, sigma(Fo-squared) and status flag
#
data_I
_shelx_title ' gaof in P2(1)2(1)2(1)'
_shelx_refln_list_code          4
_shelx_F_calc_maximum      160.07
_exptl_crystal_F_000      1320.00
_reflns_d_resolution_high  0.7601
 
loop_
 _symmetry_equiv_pos_as_xyz
 'x, y, z'
 '-x+1/2, -y, z+1/2'
 '-x, y+1/2, -z+1/2'
 'x+1/2, -y+1/2, -z'
 
_cell_length_a    12.4573
_cell_length_b    15.6888
_cell_length_c    15.7709
_cell_angle_alpha  90.000
_cell_angle_beta   90.000
_cell_angle_gamma  90.000
 
_shelx_F_squared_multiplier     1.000
 
loop_
 _refln_index_h
 _refln_index_k
 _refln_index_l
 _refln_F_squared_calc
 _refln_F_squared_meas
 _refln_F_squared_sigma
 _refln_observed_status
   2   0   0     2280.96     2243.49     22.92 o
   4   0   0     3478.37     3492.04     22.66 o
   6   0   0       16.20       10.52      2.73 o
   8   0   0      159.05      201.26     11.81 o
  10   0   0      134.79      143.77     21.09 o
  12   0   0        6.42        9.81      8.60 o
  14   0   0      534.85      558.74     24.22 o
  16   0   0      115.34      109.54     81.32 o
   1   1   0      360.02      376.84      4.32 o
   2   1   0     4116.37     3988.89     31.86 o
   3   1   0     2654.54     2515.85     13.64 o
   4   1   0     1694.36     1645.87      9.92 o
   5   1   0     3084.75     3062.52     18.69 o
   6   1   0     1174.99     1238.40     17.73 o
   7   1   0     4210.24     4234.86     75.97 o
   8   1   0     2105.67     2334.53     37.34 o
   9   1   0       76.72       87.95     15.18 o
  10   1   0      606.62      605.74     17.47 o
  11   1   0     1112.15     1139.89     44.53 o
  12   1   0      500.89      503.40     15.62 o
  13   1   0      101.97       95.59     18.86 o
  14   1   0      141.35      136.52     13.28 o
  15   1   0       17.85       21.59      8.04 o
  16   1   0      415.99      424.07     36.03 o
   1   2   0      968.71      929.43     12.17 o
   2   2   0     1494.51     1333.68     11.15 o
   3   2   0      286.88      297.77      4.00 o
   4   2   0     3360.27     3161.96     29.26 o
   5   2   0    17963.78    17647.49    253.36 o
   6   2   0       42.65       53.79      3.60 o
   7   2   0     2066.52     1984.16     62.56 o
   8   2   0      192.67      184.47      8.15 o
   9   2   0      100.71       95.26     10.16 o
  10   2   0     1257.21     1279.61     54.18 o
  11   2   0      491.60      467.19     14.10 o
  12   2   0        1.56        6.40      4.53 o
  13   2   0      331.64      354.08     16.63 o
  14   2   0      708.85      730.81     26.59 o
  15   2   0      515.15      556.71     24.64 o
  16   2   0       88.32       64.90     22.79 o
   1   3   0      865.04      811.53      8.10 o
   2   3   0     3626.82     3415.99     22.39 o
   3   3   0      303.52      324.03      4.14 o
   4   3   0     5494.24     5418.51     68.46 o
   5   3   0    10133.20    10318.64     86.37 o
   6   3   0       71.08       54.14      7.65 o
   7   3   0      938.74      986.95     25.02 o
   8   3   0      587.58      590.58     13.91 o
   9   3   0     2836.77     2956.26     46.05 o
  10   3   0       41.33       44.40      8.01 o
  11   3   0     1178.88     1230.03     32.54 o
  12   3   0       32.49       25.85      7.39 o
  13   3   0      190.48      189.73     10.83 o
  14   3   0        0.04        4.38      5.93 o
  15   3   0       11.47       12.31      7.52 o
  16   3   0      141.63      124.29     35.44 o
   0   4   0      193.76      168.89      3.42 o
   1   4   0     3263.44     3350.88     35.38 o
   2   4   0      328.35      318.29      5.48 o
   3   4   0       25.60       24.49      1.29 o
   4   4   0     1504.94     1463.58     15.01 o
   5   4   0     2032.02     2045.33     18.30 o
   6   4   0     3611.84     3630.49     37.56 o
   7   4   0       16.50       24.60      4.84 o
   8   4   0      603.29      603.39     15.14 o
   9   4   0      612.07      624.67     15.43 o
  10   4   0     2491.07     2381.00     99.76 o
  11   4   0       54.50       67.67      6.84 o
  12   4   0       58.50       62.18      8.90 o
  13   4   0       25.22       31.66      9.17 o
  14   4   0        4.16        6.96      7.56 o
  15   4   0        3.00        9.05      7.63 o
  16   4   0        0.22        9.50      8.18 o
   1   5   0     1313.52     1362.51     12.58 o
   2   5   0       71.54       56.37      1.97 o
   3   5   0      272.26      234.19      5.15 o
   4   5   0      721.49      929.24     16.91 o
   5   5   0     1956.59     2059.79     30.43 o
   6   5   0       38.09       50.07      3.50 o
   7   5   0        5.69        8.12      2.98 o
   8   5   0        8.00       11.86      3.09 o
   9   5   0      487.10      464.57     14.00 o
  10   5   0      328.19      304.22      9.64 o
  11   5   0      247.21      264.90     10.32 o
  12   5   0       17.17        9.68      6.66 o
  13   5   0       14.60       12.06      6.22 o
  14   5   0      141.92      133.53     43.62 o
  15   5   0        0.54        3.63      6.52 o
   0   6   0      200.01      274.32     10.69 o
   1   6   0     2378.43     2466.69     15.36 o
   2   6   0      906.84      902.73     10.57 o
   3   6   0      634.70      681.11      8.74 o
   4   6   0       11.24       19.15      2.32 o
   5   6   0      310.29      282.64      4.84 o
   6   6   0       25.06       26.07      1.87 o
   7   6   0      107.24      103.15      5.94 o
   8   6   0      133.23      124.65      4.29 o
   9   6   0        8.94       21.56      4.76 o
  10   6   0      305.40      317.40      8.35 o
  11   6   0       52.13       63.41     18.00 o
  12   6   0       78.07       89.04     23.87 o
  13   6   0       61.40       58.78     14.56 o
  14   6   0       15.40       14.93      4.74 o
  15   6   0      366.89      439.13     23.17 o
   1   7   0      358.14      315.13      4.82 o
   2   7   0       36.00       34.25      2.07 o
   3   7   0      354.66      349.47      6.26 o
   4   7   0     5266.93     5929.20     54.76 o
   5   7   0      301.44      337.27      6.70 o
   6   7   0      476.49      474.03     15.61 o
   7   7   0     1111.06     1326.63     29.36 o
   8   7   0      755.34      759.70     24.24 o
   9   7   0      283.08      228.84      9.28 o
  10   7   0       62.95       84.99     18.58 o
  11   7   0      854.48      928.48     27.45 o
  12   7   0       20.18       20.78      7.67 o
  13   7   0       10.11       20.48      9.57 o
  14   7   0        3.24        7.20      6.53 o
  15   7   0        7.46       11.73      7.57 o
   0   8   0     1165.10     1185.37     20.94 o
   1   8   0      230.14      203.14      3.74 o
   2   8   0      550.07      627.51      9.47 o
   3   8   0      445.91      475.78      8.43 o
   4   8   0      742.92      754.09     11.57 o
   5   8   0       14.07       19.21      2.23 o
   6   8   0      419.97      460.01     12.11 o
   7   8   0       21.22       24.85      6.90 o
   8   8   0      448.02      448.60     22.98 o
   9   8   0       26.77       24.36      6.80 o
  10   8   0       30.84       41.25      9.40 o
  11   8   0      206.32      191.75     15.59 o
  12   8   0        0.89        8.88      5.43 o
  13   8   0      239.27      255.31     23.59 o
  14   8   0        5.80        8.85      5.96 o
  15   8   0       96.23       86.75     31.67 o
   1   9   0      719.37      701.99     10.48 o
   2   9   0      329.99      338.22      6.48 o
   3   9   0        3.89        6.36      1.73 o
   4   9   0       76.73       82.62      3.32 o
   5   9   0       40.32       40.73      2.36 o
   6   9   0        6.50       11.93      4.02 o
   7   9   0      103.83       96.14      9.68 o
   8   9   0      142.04      146.99     15.11 o
   9   9   0      616.12      524.37     20.58 o
  10   9   0        1.90        5.20      5.25 o
  11   9   0      695.11      730.07     23.08 o
  12   9   0       46.00       37.74     10.87 o
  13   9   0        0.00        3.66      6.32 o
  14   9   0       19.41       15.16      7.03 o
   0  10   0     1373.68     1319.09     27.60 o
   1  10   0      420.43      415.83      7.35 o
   2  10   0        4.79        8.16      1.62 o
   3  10   0      873.50      819.27     12.13 o
   4  10   0      147.62      133.47      4.15 o
   5  10   0      384.87      370.48      7.91 o
   6  10   0      115.66      131.46     11.93 o
   7  10   0       25.44       18.35      4.13 o
   8  10   0      361.05      357.61     12.12 o
   9  10   0        8.18       15.99      6.12 o
  10  10   0      141.15      145.84     16.94 o
  11  10   0        0.02        6.36      5.19 o
  12  10   0       58.97       77.54     24.59 o
  13  10   0       17.65       18.99      7.45 o
  14  10   0       75.43       58.61     25.06 o
   1  11   0     1254.23     1195.59     41.66 o
   2  11   0      382.13      345.58      8.46 o
   3  11   0       97.13      124.80      4.84 o
   4  11   0      601.31      626.70     18.23 o
   5  11   0      881.42      833.65     15.48 o
   6  11   0      143.93      150.04      9.32 o
   7  11   0      199.00      177.34      8.17 o
   8  11   0        1.63        1.74      5.43 o
   9  11   0       21.42       24.20      7.90 o
  10  11   0      909.07      966.58     43.09 o
  11  11   0       37.20       40.84     12.10 o
  12  11   0       60.69       42.11     15.95 o
  13  11   0        0.02        8.39      5.12 o
   0  12   0       33.64       29.50     10.51 o
   1  12   0      515.62      519.30     12.10 o
   2  12   0      428.28      392.94     11.18 o
   3  12   0      108.77       87.59      5.63 o
   4  12   0      647.49      682.88     13.43 o
   5  12   0       41.26       40.83      4.99 o
   6  12   0      508.12      440.27     10.77 o
   7  12   0      134.01      130.16     12.07 o
   8  12   0      229.18      247.30     17.00 o
   9  12   0      944.07     1020.26     46.12 o
  10  12   0      304.00      308.02     15.57 o
  11  12   0       10.61        8.25      5.39 o
  12  12   0       83.52       72.54     24.65 o
  13  12   0        1.13        5.26      4.87 o
   1  13   0       14.99       18.70      4.76 o
   2  13   0      570.60      575.92     15.48 o
   3  13   0       12.31       18.57      4.97 o
   4  13   0      394.34      379.43     13.29 o
   5  13   0      268.42      286.44     10.06 o
   6  13   0      207.09      201.09     12.01 o
   7  13   0      640.01      622.20     19.87 o
   8  13   0      853.87      881.34     22.89 o
   9  13   0        4.43        9.40      5.85 o
  10  13   0       97.60       97.39     11.66 o
  11  13   0       25.52       25.35     11.35 o
  12  13   0        0.16        2.19      7.70 o
   0  14   0      158.07      142.70     13.25 o
   1  14   0      147.50      164.96     14.49 o
   2  14   0      134.12      118.12     14.49 o
   3  14   0        0.48        2.64      2.41 o
   4  14   0       90.42       89.62      5.82 o
   5  14   0      142.62      125.75     10.39 o
   6  14   0      929.52      907.88     26.18 o
   7  14   0        6.34        9.05      5.14 o
   8  14   0      302.93      263.73     21.69 o
   9  14   0      150.44      191.31     40.15 o
  10  14   0      224.72      229.03     57.20 o
  11  14   0      202.52      192.48     70.29 o
  12  14   0       70.28       51.80     24.27 o
   1  15   0      355.57      355.69     14.91 o
   2  15   0       48.54       44.08     11.76 o
   3  15   0     2874.25     2896.28     53.34 o
   4  15   0      787.10      847.07     19.89 o
   5  15   0       46.05       41.54     10.48 o
   6  15   0      119.83       95.18     30.24 o
   7  15   0       88.90      110.47     36.86 o
   8  15   0      139.55      105.02     34.23 o
   9  15   0       49.49       41.37     15.26 o
  10  15   0       29.99       35.12     13.71 o
  11  15   0        1.33       11.61      8.24 o
   0  16   0       15.10       24.13     22.08 o
   1  16   0        1.00        2.40      6.06 o
   2  16   0       22.25       12.42      7.67 o
   3  16   0     1280.44     1357.65     24.30 o
   4  16   0       12.41       21.94      8.86 o
   5  16   0       94.75      105.86     12.61 o
   6  16   0      179.43      148.21     14.72 o
   7  16   0       11.89        3.73      8.88 o
   8  16   0       51.13       64.32     26.34 o
   9  16   0       41.89       32.54     13.29 o
  10  16   0       37.10       36.56     18.14 o
   1  17   0      320.22      308.39     16.95 o
   2  17   0      166.87      177.68     20.92 o
   3  17   0      505.60      545.44     35.44 o
   4  17   0        3.29        7.75      5.31 o
   5  17   0       15.97       13.88      7.35 o
   6  17   0        0.06        5.38      7.03 o
   7  17   0        0.59        4.48      5.00 o
   8  17   0      145.22      140.54     41.15 o
   9  17   0        9.53       11.34      6.65 o
   0  18   0      212.01      199.31     65.98 o
   1  18   0       72.03       63.22     33.40 o
   2  18   0      157.70      148.78     19.71 o
   3  18   0        0.10        1.98      8.76 o
   4  18   0       30.03       12.04     10.37 o
   5  18   0        0.07        1.84      5.12 o
   6  18   0       96.33       91.37     39.62 o
   7  18   0       12.48       13.65      7.08 o
   1  19   0       20.25       22.08     22.37 o
   2  19   0       62.92       66.78     36.96 o
   3  19   0       23.74       18.41     13.70 o
   5  19   0       30.76       25.56     25.49 o
   6  19   0       11.75       10.92     13.66 o
   1  20   0      294.22      358.06     29.41 o
   2  20   0       11.49       15.32     17.73 o
   3  20   0        3.70        2.91      6.67 o
   1   0   1     3306.63     3053.44     37.03 o
   2   0   1     2489.70     2315.91     11.31 o
   3   0   1      346.42      314.62      7.75 o
   4   0   1     6848.13     6701.86     44.71 o
   5   0   1       15.24       20.06      3.00 o
   6   0   1     1961.00     1874.98     17.79 o
   7   0   1     3185.71     3239.89     60.86 o
   8   0   1      440.29      498.66     15.84 o
   9   0   1        0.40        4.22      3.29 o
  10   0   1       34.49       31.80      7.62 o
  11   0   1       39.83       39.32      9.54 o
  12   0   1        0.23        5.33      4.12 o
  13   0   1      344.49      312.21     20.69 o
  14   0   1      334.50      323.52     13.52 o
  15   0   1      248.65      239.25     15.37 o
  16   0   1        0.68        2.80      5.16 o
   0   1   1      375.60      361.17      8.25 o
   1   1   1    10134.84     8719.28     45.74 o
   2   1   1     5052.38     4713.16     32.25 o
   3   1   1     6078.27     5638.98     29.52 o
   4   1   1     3995.48     3916.38     24.07 o
   5   1   1      380.66      396.55      4.52 o
   6   1   1      899.79      915.08      9.28 o
   7   1   1     1391.40     1503.34     12.96 o
   8   1   1      265.48      268.25      6.52 o
   9   1   1      592.53      563.37     11.03 o
  10   1   1     1306.18     1299.99     21.58 o
  11   1   1      457.86      427.38      9.82 o
  12   1   1      200.80      178.53      9.17 o
  13   1   1      340.15      339.36     10.88 o
  14   1   1      346.11      366.92     10.35 o
  15   1   1      152.59      129.47     15.96 o
  16   1   1      269.42      278.21     19.42 o
   0   2   1     7780.77     6864.57     50.36 o
   1   2   1    15576.22    13321.77    109.50 o
   2   2   1    11997.08    10844.31     54.88 o
   3   2   1     4032.35     3885.62     22.39 o
   4   2   1      537.49      469.65      4.67 o
   5   2   1      190.34      197.72      2.98 o
   6   2   1      781.17      752.55      8.26 o
   7   2   1      252.11      236.35      4.40 o
   8   2   1      460.97      451.11      8.27 o
   9   2   1      716.38      732.96     11.11 o
  10   2   1      684.12      704.15     18.69 o
  11   2   1      670.65      692.62     14.42 o
  12   2   1       30.45       24.35      4.69 o
  13   2   1      129.39      128.94      7.32 o
  14   2   1       45.59       49.22      9.34 o
  15   2   1       38.15       39.67      8.04 o
  16   2   1       11.99       14.37      5.79 o
   0   3   1     5831.38     5082.63     29.21 o
   1   3   1    23590.24    20196.68    198.81 o
   2   3   1     2513.07     2468.80     18.65 o
   3   3   1     1368.45     1441.34     11.25 o
   4   3   1     4724.04     4954.02     36.17 o
   5   3   1     6105.34     6321.85     53.08 o
   6   3   1      281.90      319.15      4.58 o
   7   3   1     2408.44     2547.41     33.80 o
   8   3   1      400.50      449.85      7.75 o
   9   3   1     1437.30     1433.37     20.36 o
  10   3   1      845.70      833.37     14.80 o
  11   3   1      491.50      466.15     10.71 o
  12   3   1      128.65      135.63      8.83 o
  13   3   1       51.11       49.74      9.27 o
  14   3   1       34.53       41.67     10.09 o
  15   3   1       67.50       75.03     17.29 o
  16   3   1       92.65       84.76     18.88 o
   0   4   1     2010.61     1700.74     22.82 o
   1   4   1     4382.99     4321.62     28.65 o
   2   4   1     2387.53     2440.28     16.66 o
   3   4   1      117.83      114.04      2.00 o
   4   4   1     1915.48     1813.42     12.53 o
   5   4   1     2430.46     2616.24     24.02 o
   6   4   1     1698.17     1735.46     15.41 o
   7   4   1      669.81      667.32      8.35 o
   8   4   1     1372.92     1424.01     15.28 o
   9   4   1       82.19       92.31      4.55 o
  10   4   1      397.80      391.44      9.30 o
  11   4   1      610.69      583.33     12.67 o
  12   4   1       64.76       63.90      4.69 o
  13   4   1       32.01       43.84      9.08 o
  14   4   1      111.96      113.23     22.47 o
  15   4   1       39.62       37.90     10.56 o
  16   4   1       15.56       11.41      4.59 o
   0   5   1      768.68      742.19      7.62 o
   1   5   1     1501.71     1517.43      8.98 o
   2   5   1      647.30      603.59      4.78 o
   3   5   1     6074.29     6039.13     32.45 o
   4   5   1     4232.10     4590.66     78.09 o
   5   5   1     6957.12     7718.92     78.43 o
   6   5   1     1827.51     1979.77     14.85 o
   7   5   1      106.97      106.22      2.51 o
   8   5   1      879.29      907.35      9.89 o
   9   5   1      832.13      826.34     10.71 o
  10   5   1      807.85      813.28     14.93 o
  11   5   1       49.17       51.51      4.77 o
  12   5   1       12.96        6.76      3.71 o
  13   5   1      138.71      153.91     28.21 o
  14   5   1       21.97       21.71      5.95 o
  15   5   1        9.89        6.91      3.29 o
   0   6   1     1585.33     1508.81     20.31 o
   1   6   1     2104.28     2090.16     12.93 o
   2   6   1      645.37      688.32      6.00 o
   3   6   1      888.81      826.41      7.11 o
   4   6   1      291.66      304.19      5.43 o
   5   6   1        0.69        3.25      1.39 o
   6   6   1      501.76      461.16      8.05 o
   7   6   1      361.41      356.79      7.78 o
   8   6   1      104.19      104.20      6.89 o
   9   6   1      211.95      219.77      4.71 o
  10   6   1       52.06       47.29      3.30 o
  11   6   1      109.78      106.72     14.91 o
  12   6   1      300.21      332.28     12.13 o
  13   6   1       31.27       40.87      8.62 o
  14   6   1       39.88       42.58      9.26 o
  15   6   1      151.36      157.54     17.91 o
   0   7   1     2894.71     2904.93     19.77 o
   1   7   1     2307.77     2476.03     12.60 o
   2   7   1     1914.95     1976.96     10.17 o
   3   7   1     1946.87     2062.29     16.31 o
   4   7   1      169.54      161.09      2.33 o
   5   7   1      227.07      193.80      3.15 o
   6   7   1      800.98      819.71     11.21 o
   7   7   1       45.62       41.68      4.75 o
   8   7   1      239.05      235.14      4.66 o
   9   7   1      208.47      201.95     11.73 o
  10   7   1      434.19      366.72     10.34 o
  11   7   1       20.22       32.35      5.76 o
  12   7   1      218.32      195.81     27.52 o
  13   7   1       53.91       59.10     11.34 o
  14   7   1       92.72       94.53     21.65 o
  15   7   1       20.92       25.13      7.41 o
   0   8   1        0.30        1.54      0.99 o
   1   8   1     1054.48     1061.90      9.20 o
   2   8   1      494.04      506.80      5.77 o
   3   8   1      330.59      351.17      4.81 o
   4   8   1      718.41      859.51      9.27 o
   5   8   1      373.11      374.41      6.28 o
   6   8   1      179.43      176.28      4.89 o
   7   8   1      388.41      351.34      4.31 o
   8   8   1      331.50      309.81      4.25 o
   9   8   1       10.20        8.35      2.27 o
  10   8   1      271.31      246.21     15.18 o
  11   8   1       25.83       37.87      6.68 o
  12   8   1      172.34      178.34     28.50 o
  13   8   1       17.83       15.89      4.79 o
  14   8   1       12.62       14.94      4.74 o
  15   8   1        3.71        6.05      4.05 o
   0   9   1      107.47      110.78      3.45 o
   1   9   1     1180.48     1253.72     10.51 o
   2   9   1       74.52       76.45      2.07 o
   3   9   1        3.58        4.32      1.03 o
   4   9   1      509.02      538.28      6.04 o
   5   9   1     1305.53     1314.09     21.23 o
   6   9   1      341.56      332.38      4.21 o
   7   9   1      535.75      543.55      7.79 o
   8   9   1       24.85       30.34      3.60 o
   9   9   1       83.20       87.77     12.22 o
  10   9   1        0.06        4.43      3.29 o
  11   9   1      210.52      234.42     12.69 o
  12   9   1       96.21       92.99     16.94 o
  13   9   1       84.90       75.70     17.99 o
  14   9   1       49.76       46.89     13.72 o
   0  10   1      220.39      226.82      5.85 o
   1  10   1     1499.32     1431.92     12.68 o
   2  10   1       55.41       51.80      3.70 o
   3  10   1      413.33      387.70      5.76 o
   4  10   1      343.22      336.88      5.38 o
   5  10   1      870.26      880.30     10.22 o
   6  10   1      146.93      146.37      3.77 o
   7  10   1      741.93      778.70     15.36 o
   8  10   1       20.02       20.23      4.28 o
   9  10   1      217.47      206.24      8.44 o
  10  10   1        6.30        9.95      3.84 o
  11  10   1      136.49      151.62     12.52 o
  12  10   1       64.51       56.72     14.30 o
  13  10   1      171.32      177.26     12.12 o
  14  10   1       24.94       32.24     10.93 o
   0  11   1      291.07      287.82      8.63 o
   1  11   1      991.60      989.63     14.14 o
   2  11   1        7.77       10.23      1.76 o
   3  11   1     3043.05     3114.71     33.69 o
   4  11   1       67.75       67.74      3.52 o
   5  11   1      339.41      325.07      3.95 o
   6  11   1     1518.92     1506.77     24.65 o
   7  11   1      307.87      306.65      7.53 o
   8  11   1      293.31      314.40     11.17 o
   9  11   1        7.86       12.67      4.25 o
  10  11   1      189.71      214.14     19.06 o
  11  11   1      473.15      474.55     14.81 o
  12  11   1      277.63      280.66     13.29 o
  13  11   1      113.91       85.10     21.99 o
   0  12   1      151.40      147.10      7.31 o
   1  12   1      360.71      339.88      6.62 o
   2  12   1      220.83      228.97      5.17 o
   3  12   1      612.52      573.00      8.41 o
   4  12   1     2426.54     2353.26     26.23 o
   5  12   1      386.03      351.51      5.46 o
   6  12   1      455.47      432.19      7.04 o
   7  12   1      128.47      133.37      7.68 o
   8  12   1      636.97      612.85     14.68 o
   9  12   1       78.94       70.29     12.18 o
  10  12   1        3.93        4.72      4.25 o
  11  12   1       44.56       49.15     11.12 o
  12  12   1      133.90      134.99     30.84 o
  13  12   1      112.02       84.77     20.85 o
   0  13   1      184.31      180.62     15.11 o
   1  13   1      474.10      443.07     13.45 o
   2  13   1      516.04      510.24     12.82 o
   3  13   1      215.37      203.92      6.53 o
   4  13   1      488.43      478.58      7.33 o
   5  13   1      431.06      407.44      7.59 o
   6  13   1      366.69      357.31     10.42 o
   7  13   1       62.28       67.16     11.88 o
   8  13   1      275.49      290.20     10.76 o
   9  13   1       18.80       14.14      3.57 o
  10  13   1      373.36      363.83     15.54 o
  11  13   1        8.99       11.80      6.61 o
  12  13   1      200.33      221.16     24.48 o
   0  14   1        4.96       12.19      4.06 o
   1  14   1      452.60      498.92     11.54 o
   2  14   1     1269.07     1285.52     22.42 o
   3  14   1       92.19       90.08      7.10 o
   4  14   1      228.15      215.76      5.56 o
   5  14   1       32.58       31.54      6.54 o
   6  14   1       96.69      108.10      7.73 o
   7  14   1      116.00      111.95     12.53 o
   8  14   1      123.08      118.64     11.14 o
   9  14   1      227.29      212.26     14.83 o
  10  14   1       69.18       71.65     16.73 o
  11  14   1      144.34      174.35     21.84 o
  12  14   1       18.64       15.76      7.66 o
   0  15   1      497.60      536.70     18.51 o
   1  15   1      186.62      195.06      9.05 o
   2  15   1      235.06      237.13      9.61 o
   3  15   1      358.67      377.43      7.93 o
   4  15   1      300.38      270.36      7.75 o
   5  15   1      225.07      209.85     12.41 o
   6  15   1       71.67       72.47     12.17 o
   7  15   1       23.67       23.31      7.27 o
   8  15   1      130.57      137.21     32.94 o
   9  15   1      305.01      342.98     15.92 o
  10  15   1       78.69       85.76     20.45 o
  11  15   1        1.26        6.78      5.41 o
   0  16   1      396.57      403.43     19.50 o
   1  16   1      534.98      569.12     13.25 o
   2  16   1      345.06      380.26     10.93 o
   3  16   1        0.79        5.04      2.31 o
   4  16   1       31.72       31.17      6.56 o
   5  16   1       53.47       65.65     16.24 o
   6  16   1        1.38        3.28      3.22 o
   7  16   1      179.47      192.29     17.34 o
   8  16   1      166.29      193.77     19.33 o
   9  16   1       25.99       32.44     11.13 o
  10  16   1       66.92       47.51     18.11 o
   0  17   1       11.69       14.52      8.69 o
   1  17   1       44.01       55.77     11.26 o
   2  17   1      110.66      115.76     12.91 o
   3  17   1       19.54       12.81      6.17 o
   4  17   1       45.41       47.87     14.55 o
   5  17   1       88.63       65.36     22.52 o
   6  17   1       14.66       18.84      6.80 o
   7  17   1       10.00       13.31      4.69 o
   8  17   1      115.72      102.66     30.60 o
   9  17   1      381.72      411.07     16.29 o
   0  18   1        9.23       10.72      8.81 o
   1  18   1      281.26      282.50     14.33 o
   2  18   1      180.84      181.60     49.95 o
   3  18   1       42.24       38.29     17.29 o
   4  18   1        0.90        2.80      7.92 o
   5  18   1       33.53       33.08     11.87 o
   6  18   1       24.48       26.53     10.30 o
   7  18   1       20.36       16.03      7.50 o
   0  19   1        9.50       12.25      8.65 o
   1  19   1      114.44       87.13     51.79 o
   2  19   1       91.94       71.23     44.36 o
   3  19   1       57.95       73.86     25.03 o
   4  19   1       55.71       49.39     24.32 o
   5  19   1       17.39       10.92      5.65 o
   6  19   1       13.65        9.42      8.81 o
   1  20   1      114.61       79.20     43.52 o
   2  20   1       27.69       20.92     12.16 o
   3  20   1       19.59       15.67     10.31 o
   1   0   2     4199.54     3725.81     25.94 o
   2   0   2       63.12       53.72      1.51 o
   3   0   2    17187.17    16333.04    243.40 o
   4   0   2      315.88      290.51      5.16 o
   5   0   2       75.10       73.01      3.21 o
   6   0   2     3738.59     3972.78     48.87 o
   7   0   2       41.14       41.44      6.31 o
   8   0   2      154.94      165.94      7.76 o
   9   0   2      193.54      201.59     17.92 o
  10   0   2     1739.51     1736.14     39.86 o
  11   0   2      641.16      644.51     40.88 o
  12   0   2       24.44       35.79      9.22 o
  13   0   2        0.13        2.62      3.83 o
  14   0   2        3.80        6.32      4.26 o
  15   0   2       74.34       72.54     28.27 o
  16   0   2       49.16       56.09     22.58 o
   0   1   2     7610.71     6525.93    153.01 o
   1   1   2     1759.92     1752.18     15.85 o
   2   1   2    19678.69    17596.36     98.00 o
   3   1   2    17269.39    15647.43     82.63 o
   4   1   2     1616.33     1530.73     10.71 o
   5   1   2     1122.89     1077.38      8.61 o
   6   1   2      534.63      529.54      6.41 o
   7   1   2      979.69     1021.44     14.05 o
   8   1   2      505.30      520.27      8.98 o
   9   1   2      305.03      290.26      7.82 o
  10   1   2     2470.67     2529.34     38.19 o
  11   1   2      304.95      306.73      9.73 o
  12   1   2      156.35      157.90      6.68 o
  13   1   2      288.98      285.93     10.80 o
  14   1   2      119.83      128.48     14.15 o
  15   1   2      386.71      410.35     12.27 o
  16   1   2      108.76       91.75     19.63 o
   0   2   2    25621.53    20673.68    449.64 o
   1   2   2      143.06      116.31      1.62 o
   2   2   2     3465.74     3380.53     18.20 o
   3   2   2     1554.13     1470.15     11.43 o
   4   2   2      775.21      819.90      6.59 o
   5   2   2      451.27      469.68      4.77 o
   6   2   2     4498.02     4763.81     29.70 o
   7   2   2      315.40      315.08      5.70 o
   8   2   2      303.57      302.22      6.03 o
   9   2   2     1346.87     1312.72     36.96 o
  10   2   2     1195.91     1259.24     22.93 o
  11   2   2      313.44      316.29      8.31 o
  12   2   2      175.81      165.60      9.34 o
  13   2   2      406.17      381.16     10.05 o
  14   2   2      186.86      206.66     10.02 o
  15   2   2       58.37       55.99     13.44 o
  16   2   2       60.14       45.37     13.12 o
   0   3   2      377.60      348.70      4.51 o
   1   3   2     1953.15     1819.48     15.71 o
   2   3   2      520.51      476.55      6.89 o
   3   3   2      306.74      287.37      4.23 o
   4   3   2     3927.08     4094.52     36.19 o
   5   3   2     3670.91     3919.24     42.54 o
   6   3   2      514.34      549.01      7.33 o
   7   3   2      306.70      339.31      6.37 o
   8   3   2     3295.36     3454.63     31.91 o
   9   3   2      186.54      202.34      5.25 o
  10   3   2     1679.67     1653.42     27.08 o
  11   3   2      159.50      153.39      7.92 o
  12   3   2      257.45      235.15      8.98 o
  13   3   2      119.06      124.22     10.19 o
  14   3   2      182.26      170.96     15.48 o
  15   3   2       63.07       61.86     14.46 o
  16   3   2      132.40      119.30     30.01 o
   0   4   2     1208.79     1181.37     11.66 o
   1   4   2     5163.28     4842.36     31.81 o
   2   4   2      547.48      506.33      7.30 o
   3   4   2     5140.10     5114.59     42.53 o
   4   4   2     3034.42     3194.49     27.34 o
   5   4   2     1464.61     1420.45     15.61 o
   6   4   2      341.28      368.41      5.50 o
   7   4   2      850.17      873.90     10.47 o
   8   4   2      260.62      283.41      5.54 o
   9   4   2      934.96      902.44     24.46 o
  10   4   2      235.59      243.27      6.94 o
  11   4   2      186.94      151.01      8.96 o
  12   4   2        1.32        4.30      2.65 o
  13   4   2      208.04      220.93     17.00 o
  14   4   2      210.22      223.59     14.30 o
  15   4   2      167.73      185.05     23.04 o
  16   4   2       84.10       59.11     18.77 o
   0   5   2      813.38      745.25     10.13 o
   1   5   2     1947.23     1814.67     14.57 o
   2   5   2      529.77      475.15      4.58 o
   3   5   2     5257.82     5269.75     51.01 o
   4   5   2     1122.26     1259.68     22.44 o
   5   5   2     3168.69     3540.38     28.42 o
   6   5   2      113.81      119.05      2.86 o
   7   5   2      100.11      120.82      4.34 o
   8   5   2      103.11      103.84      6.89 o
   9   5   2       66.16       64.16      3.92 o
  10   5   2      605.62      575.25     12.35 o
  11   5   2      160.36      158.49      6.80 o
  12   5   2       83.33       69.37      6.55 o
  13   5   2      161.32      153.90     15.75 o
  14   5   2       51.60       52.65      9.31 o
  15   5   2       84.37       87.41     16.67 o
   0   6   2     3110.55     3156.91     46.52 o
   1   6   2      593.73      600.96      5.46 o
   2   6   2      352.18      357.92      3.87 o
   3   6   2      488.90      458.50      5.21 o
   4   6   2     2130.89     2250.99     33.47 o
   5   6   2     2341.35     2467.27     40.33 o
   6   6   2      196.17      190.86      3.69 o
   7   6   2      633.49      619.33     10.39 o
   8   6   2      359.18      333.77      5.67 o
   9   6   2      834.28      844.24     17.83 o
  10   6   2       88.85       90.06      6.60 o
  11   6   2       18.98       22.21      4.09 o
  12   6   2        6.49        9.76      4.06 o
  13   6   2       33.88       36.42      9.81 o
  14   6   2       18.23       24.57      6.38 o
  15   6   2      312.93      346.27     13.73 o
   0   7   2      354.42      346.45      5.21 o
   1   7   2     3448.80     3624.81     21.52 o
   2   7   2     2122.00     2135.19     17.28 o
   3   7   2      279.31      256.42      3.28 o
   4   7   2     1226.74     1333.97     13.73 o
   5   7   2       44.52       48.44      3.20 o
   6   7   2       39.11       46.27      4.58 o
   7   7   2      556.28      577.84      8.97 o
   8   7   2      391.69      393.09      6.41 o
   9   7   2        6.31        5.06      2.14 o
  10   7   2      136.24      128.01      8.72 o
  11   7   2      238.46      245.42     10.86 o
  12   7   2      169.06      201.03     14.01 o
  13   7   2        2.30        4.99      3.26 o
  14   7   2      263.34      265.78     21.98 o
  15   7   2       30.76       28.71      8.78 o
   0   8   2      287.91      321.77      4.79 o
   1   8   2      685.85      766.34      7.41 o
   2   8   2     1280.46     1370.78      9.63 o
   3   8   2      110.67      103.73      2.62 o
   4   8   2     1911.80     2048.90     18.77 o
   5   8   2      521.34      528.39      7.77 o
   6   8   2      439.76      495.29      9.03 o
   7   8   2       52.11       48.63      4.67 o
   8   8   2       90.04       89.13      3.18 o
   9   8   2       67.75       74.33      5.19 o
  10   8   2      174.62      201.37     25.81 o
  11   8   2      320.70      287.32     23.08 o
  12   8   2       29.15       33.82      8.34 o
  13   8   2       93.81       82.57     16.77 o
  14   8   2       14.93       17.27      4.57 o
  15   8   2      273.12      303.75     12.96 o
   0   9   2        7.78        8.79      2.29 o
   1   9   2      123.62      125.85      2.40 o
   2   9   2      852.49      853.68     10.16 o
   3   9   2      701.23      723.67      8.27 o
   4   9   2      402.87      363.07      5.53 o
   5   9   2      166.54      179.00      6.26 o
   6   9   2       10.97       10.69      2.07 o
   7   9   2      369.38      373.83      7.81 o
   8   9   2       11.89       14.54      3.29 o
   9   9   2      328.86      270.75     10.39 o
  10   9   2      113.26      103.03     16.51 o
  11   9   2       15.22       11.74      3.62 o
  12   9   2        1.32        4.52      3.40 o
  13   9   2      219.75      253.54     11.70 o
  14   9   2       95.40       86.96     19.69 o
   0  10   2        1.52        2.74      1.92 o
   1  10   2       52.50       62.67      4.16 o
   2  10   2      988.30      955.46     10.53 o
   3  10   2      160.82      156.92      3.23 o
   4  10   2        0.47        1.98      1.12 o
   5  10   2      570.65      570.76      8.24 o
   6  10   2      246.02      220.14      5.12 o
   7  10   2       63.06       74.16      5.08 o
   8  10   2      575.11      583.45     13.56 o
   9  10   2      333.48      306.66     10.24 o
  10  10   2      437.38      411.24     12.49 o
  11  10   2      193.62      172.15     14.61 o
  12  10   2       72.34       63.76     15.21 o
  13  10   2      121.16      110.88     26.13 o
  14  10   2       15.38        8.41      4.55 o
   0  11   2      125.20      116.02      6.99 o
   1  11   2     1302.73     1301.34     14.83 o
   2  11   2      574.15      525.22      9.03 o
   3  11   2      685.39      618.70     10.37 o
   4  11   2      650.91      621.57     10.59 o
   5  11   2      679.37      707.33     12.02 o
   6  11   2      477.43      453.76     11.60 o
   7  11   2      247.88      248.47      7.88 o
   8  11   2       93.14      114.77      8.16 o
   9  11   2       67.35       56.94     10.98 o
  10  11   2      318.90      317.68     13.29 o
  11  11   2      195.30      196.97     12.91 o
  12  11   2       84.32       94.11     15.84 o
  13  11   2       82.09       90.29     24.30 o
   0  12   2       83.17       76.49     14.03 o
   1  12   2       69.30       66.05      3.84 o
   2  12   2      216.51      208.54      5.32 o
   3  12   2       55.77       57.29      3.10 o
   4  12   2      371.35      371.75      8.26 o
   5  12   2     1669.60     1716.63     25.39 o
   6  12   2       24.40       26.17      4.71 o
   7  12   2      403.19      412.01     10.23 o
   8  12   2       51.11       64.07      8.60 o
   9  12   2      145.84      154.68     11.62 o
  10  12   2       69.22       75.94     14.70 o
  11  12   2      138.83      147.10     22.27 o
  12  12   2       39.51       48.70     11.87 o
  13  12   2       57.49       61.57     18.77 o
   0  13   2        6.75        9.62      3.01 o
   1  13   2       55.53       56.36      8.11 o
   2  13   2      495.09      470.90      8.91 o
   3  13   2       85.28       89.91      5.59 o
   4  13   2      104.22      104.02      4.92 o
   5  13   2      911.55      880.49     15.40 o
   6  13   2      469.76      460.17     10.71 o
   7  13   2      395.95      395.34     10.85 o
   8  13   2       49.05       42.83      9.36 o
   9  13   2       50.19       43.18     10.27 o
  10  13   2       44.34       45.15     11.05 o
  11  13   2      176.70      169.15     28.61 o
  12  13   2      229.29      274.83     21.65 o
   0  14   2      748.15      817.15     44.17 o
   1  14   2      388.56      399.14     12.89 o
   2  14   2      254.05      243.93      7.59 o
   3  14   2      209.08      208.38      6.01 o
   4  14   2       47.90       37.79      5.35 o
   5  14   2      101.69      106.62      8.16 o
   6  14   2      418.34      385.78     13.82 o
   7  14   2      104.37      107.67     12.57 o
   8  14   2       50.18       60.93     11.96 o
   9  14   2        9.66       18.38      6.41 o
  10  14   2        4.03        6.48      3.30 o
  11  14   2       45.99       45.05     13.17 o
   0  15   2      306.59      324.04     14.65 o
   1  15   2       18.64       21.81      5.57 o
   2  15   2      146.30      135.00      7.55 o
   3  15   2       31.57       24.21      4.85 o
   4  15   2      202.40      199.23      7.18 o
   5  15   2       77.72       71.19     12.46 o
   6  15   2      225.98      242.22     11.88 o
   7  15   2       81.46       68.67     13.22 o
   8  15   2      130.02      122.72     15.76 o
   9  15   2       17.26       22.75      6.75 o
  10  15   2       19.11       28.38      8.02 o
  11  15   2        3.39        8.51      4.00 o
   0  16   2       27.53       24.46      9.97 o
   1  16   2       61.87       68.01     13.19 o
   2  16   2        1.62        4.32      3.11 o
   3  16   2      133.53      128.95     10.91 o
   4  16   2       21.90       22.00      5.87 o
   5  16   2       25.01       26.72      7.69 o
   6  16   2       45.96       41.21     11.26 o
   7  16   2      254.88      285.54     14.91 o
   8  16   2       52.65       56.55     13.57 o
   9  16   2       15.70       23.59      8.28 o
  10  16   2       88.78       72.42     25.02 o
   0  17   2        0.20        4.98      3.78 o
   1  17   2       79.53       78.75     15.54 o
   2  17   2       22.68       21.37      5.75 o
   3  17   2      263.35      264.33     17.29 o
   4  17   2       14.26       11.47      4.18 o
   5  17   2       75.48       79.53     21.25 o
   6  17   2        4.89        8.92      5.02 o
   7  17   2      189.53      185.74     18.33 o
   8  17   2        7.44       12.07      5.43 o
   9  17   2       83.14       77.87     26.26 o
   0  18   2      213.13      240.11     19.02 o
   1  18   2       92.46       78.60     23.24 o
   2  18   2      239.29      269.76     17.57 o
   3  18   2       57.07       46.38     26.70 o
   4  18   2       34.12       30.54     25.10 o
   5  18   2      104.04       67.33     21.01 o
   6  18   2        1.45        4.41      5.72 o
   7  18   2       44.93       32.42     16.29 o
   0  19   2      102.02      106.42     25.40 o
   1  19   2      103.24       77.90     28.19 o
   2  19   2       92.26       71.15     34.64 o
   3  19   2      129.45      170.82     23.98 o
   4  19   2       21.01       18.96     16.61 o
   5  19   2       19.37       14.91     10.93 o
   6  19   2       37.20       31.95     12.04 o
   1  20   2       92.16       87.72     34.37 o
   2  20   2      245.20      275.17     26.24 o
   3  20   2        4.81        4.47      5.61 o
   1   0   3        7.19       11.38      1.55 o
   2   0   3     6395.94     5943.85     33.60 o
   3   0   3    18406.08    16490.92     87.74 o
   4   0   3      200.79      186.23      3.64 o
   5   0   3     1602.86     1553.15     21.70 o
   6   0   3      575.31      527.54     18.69 o
   7   0   3       60.67       67.90      6.70 o
   8   0   3      144.04      169.14      7.09 o
   9   0   3      178.49      176.64      9.48 o
  10   0   3      470.47      487.80     16.06 o
  11   0   3     3130.57     3163.50     55.21 o
  12   0   3      208.66      223.34     12.84 o
  13   0   3       23.74       20.67      6.34 o
  14   0   3       20.54       19.23      7.25 o
  15   0   3       30.85       33.62     11.34 o
  16   0   3        2.63        8.13     12.43 o
   0   1   3       11.01       22.39      2.79 o
   1   1   3     1105.84     1077.21     10.89 o
   2   1   3    10705.59     9900.47    100.60 o
   3   1   3     6984.98     6566.49     49.73 o
   4   1   3      798.27      808.22      5.97 o
   5   1   3     2283.97     2342.97     21.53 o
   6   1   3      902.03      988.55     12.17 o
   7   1   3       37.20       32.38      4.45 o
   8   1   3      755.82      807.19     12.18 o
   9   1   3      975.16      976.49     15.60 o
  10   1   3     1935.51     1955.19     30.27 o
  11   1   3      728.18      714.10     15.42 o
  12   1   3       12.14       11.37      2.64 o
  13   1   3       69.30       63.39     10.79 o
  14   1   3       83.25       87.21     13.97 o
  15   1   3       81.95       92.30     17.96 o
  16   1   3      209.75      228.42     20.79 o
   0   2   3     3328.66     3208.36     22.47 o
   1   2   3     1705.99     1653.16     14.17 o
   2   2   3     8146.50     7660.54     58.46 o
   3   2   3     2887.42     2865.13     14.21 o
   4   2   3     2026.66     2014.65     14.92 o
   5   2   3      373.05      359.55      4.35 o
   6   2   3     1719.76     1738.65     13.67 o
   7   2   3      328.15      399.21      6.60 o
   8   2   3      751.89      744.99     10.11 o
   9   2   3      583.45      566.09      9.49 o
  10   2   3      308.62      310.44      9.14 o
  11   2   3       82.28       96.51      8.26 o
  12   2   3      610.59      610.70     11.69 o
  13   2   3       60.38       53.32      9.44 o
  14   2   3      252.34      280.44     16.95 o
  15   2   3       46.66       45.00     11.48 o
  16   2   3       48.92       32.22     12.53 o
   0   3   3     9583.82     8884.10     65.83 o
   1   3   3     1905.96     1802.59     19.63 o
   2   3   3     7451.93     6917.52     42.12 o
   3   3   3     3770.72     3613.20     28.16 o
   4   3   3      400.87      344.01      3.97 o
   5   3   3     1411.80     1441.60     13.52 o
   6   3   3      358.39      380.49      6.37 o
   7   3   3      769.59      769.43      9.87 o
   8   3   3      476.06      472.62      8.85 o
   9   3   3      220.14      219.04      5.75 o
  10   3   3      508.18      472.02     10.05 o
  11   3   3      190.55      195.49      8.41 o
  12   3   3       43.38       54.25      8.35 o
  13   3   3      104.86      106.99      8.82 o
  14   3   3       70.37       81.47     13.26 o
  15   3   3       49.99       51.14     12.60 o
  16   3   3      211.42      241.43     14.23 o
   0   4   3      336.77      314.08      4.33 o
   1   4   3     1428.57     1419.97     10.19 o
   2   4   3     1222.76     1258.16     13.37 o
   3   4   3      460.60      438.82      4.32 o
   4   4   3     2650.83     2820.66     15.94 o
   5   4   3     4454.67     4968.72     40.01 o
   6   4   3      473.33      527.65      7.07 o
   7   4   3     1694.73     1748.65     18.24 o
   8   4   3      299.75      299.52      5.76 o
   9   4   3       40.61       44.69      4.22 o
  10   4   3      552.83      521.38      9.63 o
  11   4   3      154.40      155.03      7.45 o
  12   4   3      917.84      925.41     17.73 o
  13   4   3       41.24       43.53      7.86 o
  14   4   3      147.61      168.06     20.76 o
  15   4   3       29.81       28.36      7.08 o
   0   5   3     6458.74     6227.09     73.10 o
   1   5   3      828.07      742.41      6.27 o
   2   5   3      181.92      201.22      2.67 o
   3   5   3      513.00      459.93      8.19 o
   4   5   3      249.14      223.94      4.02 o
   5   5   3      733.44      717.41     10.13 o
   6   5   3       61.19       67.31      3.17 o
   7   5   3      120.47      107.57      3.65 o
   8   5   3       92.82       89.78      3.10 o
   9   5   3      804.45      772.07     13.77 o
  10   5   3     1104.46     1097.24     18.65 o
  11   5   3      458.28      429.60     12.75 o
  12   5   3      320.34      311.32     10.69 o
  13   5   3       66.82       63.93     11.56 o
  14   5   3       85.74       84.51     16.45 o
  15   5   3       28.61       31.09      8.87 o
   0   6   3      701.55      626.72      7.43 o
   1   6   3     1096.76     1106.33      9.13 o
   2   6   3     1803.35     1932.59     20.12 o
   3   6   3     1180.67     1230.91     16.37 o
   4   6   3     2797.98     2960.28     26.49 o
   5   6   3      147.62      147.61      3.56 o
   6   6   3      994.37     1052.70     13.93 o
   7   6   3      192.52      190.46      4.03 o
   8   6   3       76.94       72.34      3.85 o
   9   6   3      240.03      249.90      8.20 o
  10   6   3       98.64      108.09      7.84 o
  11   6   3       47.48       36.48      6.73 o
  12   6   3      307.49      344.62     14.43 o
  13   6   3       45.21       42.90     10.30 o
  14   6   3       75.46       74.39     17.79 o
  15   6   3       86.19       90.92     18.70 o
   0   7   3     1672.94     1926.82     25.88 o
   1   7   3      205.51      173.76      2.74 o
   2   7   3      386.57      403.54      4.48 o
   3   7   3      285.93      278.64      3.32 o
   4   7   3     1210.55     1330.56     20.06 o
   5   7   3      958.75      944.51     13.22 o
   6   7   3      137.88      169.28      3.97 o
   7   7   3      160.43      156.97      8.73 o
   8   7   3      386.97      373.33      7.79 o
   9   7   3      442.44      454.86     10.39 o
  10   7   3      748.11      778.11     19.96 o
  11   7   3       20.62       25.54      4.96 o
  12   7   3      154.82      148.81     24.93 o
  13   7   3      338.34      344.58     13.94 o
  14   7   3        1.33        6.85      5.71 o
  15   7   3       24.93       25.06      6.11 o
   0   8   3      255.96      249.57      4.27 o
   1   8   3      982.08     1107.52     11.88 o
   2   8   3     1717.48     1715.35     13.86 o
   3   8   3      980.58      974.47     10.27 o
   4   8   3      200.15      178.72      3.66 o
   5   8   3      249.48      256.91      6.03 o
   6   8   3      137.18      152.14      5.89 o
   7   8   3     1176.53     1183.87     17.97 o
   8   8   3      189.00      189.30      5.80 o
   9   8   3      107.95       97.35      7.19 o
  10   8   3      166.61      157.85     19.37 o
  11   8   3      266.11      307.68     11.87 o
  12   8   3       20.05       34.85      7.35 o
  13   8   3       16.03       18.94      5.73 o
  14   8   3      193.41      233.08     14.57 o
   0   9   3      101.49      120.46      4.31 o
   1   9   3      770.10      781.37     11.72 o
   2   9   3      108.73      106.41      2.21 o
   3   9   3      289.57      315.20      5.03 o
   4   9   3      985.15     1032.55     10.11 o
   5   9   3      375.50      362.48      6.98 o
   6   9   3      591.04      627.01     11.41 o
   7   9   3      276.36      287.15      6.05 o
   8   9   3      108.27      105.63      6.06 o
   9   9   3       78.74       95.56      6.38 o
  10   9   3      268.18      273.34     13.66 o
  11   9   3       88.39      112.33     20.33 o
  12   9   3       51.60       47.10     10.26 o
  13   9   3      111.28      113.25     18.86 o
  14   9   3       19.36       21.99      7.60 o
   0  10   3      385.03      459.50     13.14 o
   1  10   3      137.89      130.54      3.05 o
   2  10   3       31.39       27.92      2.96 o
   3  10   3      335.86      340.93      6.88 o
   4  10   3     2379.78     2477.89     26.00 o
   5  10   3      544.17      529.36      9.08 o
   6  10   3     1106.91     1064.31     15.64 o
   7  10   3      682.99      689.14     13.24 o
   8  10   3      693.05      721.96     14.95 o
   9  10   3       77.60      100.05     15.67 o
  10  10   3      180.61      195.32     13.52 o
  11  10   3       58.54       73.44     15.96 o
  12  10   3      101.54      101.43     12.54 o
  13  10   3        5.33        7.61      4.62 o
  14  10   3       47.05       43.65     15.00 o
   0  11   3        7.88        7.31      2.08 o
   1  11   3      547.08      525.30      8.56 o
   2  11   3      205.63      195.96      3.26 o
   3  11   3        7.79        4.31      1.14 o
   4  11   3     2192.01     2229.80     32.53 o
   5  11   3       75.91       79.63      3.48 o
   6  11   3      443.66      431.23      8.08 o
   7  11   3      263.85      246.17      6.66 o
   8  11   3      101.64      116.65      6.98 o
   9  11   3      355.65      405.30     10.26 o
  10  11   3       48.24       45.89     10.27 o
  11  11   3       51.94       65.07     15.25 o
  12  11   3      395.70      426.82     15.36 o
  13  11   3      123.25      129.03     21.96 o
   0  12   3        1.51        6.77      2.47 o
   1  12   3     2711.16     2727.64     50.86 o
   2  12   3      222.51      206.09      5.04 o
   3  12   3      212.22      192.52      4.85 o
   4  12   3      202.18      209.23      5.85 o
   5  12   3      476.70      494.25      7.73 o
   6  12   3      574.25      584.26     12.34 o
   7  12   3      315.06      316.85      8.33 o
   8  12   3      290.87      269.21      8.42 o
   9  12   3      132.04      132.38     23.30 o
  10  12   3       67.92       73.75     16.94 o
  11  12   3       57.03       60.94     15.15 o
  12  12   3       84.52       87.74     21.31 o
  13  12   3       68.76       76.02     12.96 o
   0  13   3      323.78      326.72     17.20 o
   1  13   3     1385.31     1450.79     36.64 o
   2  13   3       53.19       44.34      3.79 o
   3  13   3      174.06      168.83      5.11 o
   4  13   3      382.54      368.20      6.32 o
   5  13   3      478.28      492.58     11.93 o
   6  13   3      114.76      102.11      6.38 o
   7  13   3        7.42        8.06      3.41 o
   8  13   3      130.81      105.27     21.78 o
   9  13   3      424.45      438.16     15.03 o
  10  13   3      259.53      286.46     15.89 o
  11  13   3      147.30      151.10     15.84 o
  12  13   3       11.73       15.81      7.61 o
   0  14   3        6.46       16.69      7.22 o
   1  14   3      372.57      348.14      9.72 o
   2  14   3      712.39      696.17     14.86 o
   3  14   3       96.15      112.02      8.92 o
   4  14   3       47.62       44.40      6.75 o
   5  14   3       26.43       29.69      5.63 o
   6  14   3      102.71      100.97      8.79 o
   7  14   3       53.42       52.55      9.36 o
   8  14   3       59.43       64.94     14.11 o
   9  14   3      110.74       99.09     20.24 o
  10  14   3       57.57       58.33     15.70 o
  11  14   3       48.81       42.93     13.46 o
   0  15   3      331.70      348.05     17.89 o
   1  15   3      294.58      292.91     10.11 o
   2  15   3     1011.12     1004.85     15.91 o
   3  15   3      109.29       96.99      6.12 o
   4  15   3      377.76      379.66      9.45 o
   5  15   3      143.38      137.45      7.12 o
   6  15   3      133.54      120.19     19.49 o
   7  15   3        5.15        9.31      3.69 o
   8  15   3       62.60       48.19     12.36 o
   9  15   3      110.54      107.09     23.96 o
  10  15   3      418.38      493.36     21.07 o
   0  16   3     1288.79     1340.12     51.02 o
   1  16   3      243.10      241.55     10.01 o
   2  16   3       57.41       64.12     11.49 o
   3  16   3        8.14        7.69      3.09 o
   4  16   3        9.43        9.12      3.13 o
   5  16   3       40.29       37.50      8.39 o
   6  16   3       38.41       47.41     11.40 o
   7  16   3       90.90       73.21     16.74 o
   8  16   3       53.15       53.75     16.32 o
   9  16   3      113.02       93.61     26.57 o
  10  16   3       26.09       21.68     13.44 o
   0  17   3        0.19        6.42      3.93 o
   1  17   3      316.97      334.01     11.93 o
   2  17   3      193.70      186.43     13.50 o
   3  17   3      253.63      255.39     24.99 o
   4  17   3       10.88       13.89      5.05 o
   5  17   3        7.09        8.11      4.03 o
   6  17   3       19.19       20.20      7.98 o
   7  17   3       39.78       33.91     10.81 o
   8  17   3       40.36       38.02     12.21 o
   0  18   3        2.53        9.80      5.52 o
   1  18   3      189.15      182.28     12.56 o
   2  18   3       25.18       22.94      7.67 o
   3  18   3       29.97       40.93     16.27 o
   4  18   3       48.44       51.21     20.19 o
   5  18   3       64.39       59.44     25.60 o
   6  18   3       39.74       33.30     13.94 o
   7  18   3        7.99       11.59      5.00 o
   0  19   3       73.21       73.84     28.29 o
   1  19   3        9.04        7.87      4.69 o
   2  19   3       71.65       58.39     24.26 o
   3  19   3      287.52      316.87     26.68 o
   4  19   3       85.00       79.78     30.00 o
   5  19   3        0.50        0.52      7.87 o
   0  20   3        0.70        4.46      6.03 o
   1  20   3       93.27       65.71     38.80 o
   2  20   3       53.06       29.70     13.00 o
   3  20   3      114.45       72.98     42.31 o
   0   0   4     1145.00     1050.29     20.94 o
   1   0   4     2991.91     2934.17     45.08 o
   2   0   4     3393.71     3165.58     14.39 o
   3   0   4      550.39      564.19      6.54 o
   4   0   4     8118.17     7991.10     54.56 o
   5   0   4     3090.74     3290.33     36.81 o
   6   0   4     1046.33     1057.04     13.83 o
   7   0   4      518.31      525.21     12.18 o
   8   0   4       83.04       85.89      7.85 o
   9   0   4        0.59        2.43      5.79 o
  10   0   4      361.04      380.51     14.23 o
  11   0   4       81.67       90.22     16.69 o
  12   0   4      589.77      558.65     16.01 o
  13   0   4      187.29      178.70     10.97 o
  14   0   4        1.45        5.94      4.96 o
  15   0   4        8.59        6.88      6.99 o
  16   0   4        0.37        6.11      4.72 o
   0   1   4    18239.04    15745.38    134.52 o
   1   1   4     1499.34     1399.07     14.05 o
   2   1   4      541.57      509.11      4.33 o
   3   1   4      990.30     1109.85      7.95 o
   4   1   4     1578.72     1567.39      9.34 o
   5   1   4     1165.14     1131.30     10.00 o
   6   1   4      984.61     1039.46     12.51 o
   7   1   4      219.30      214.58      4.85 o
   8   1   4     2093.83     2184.07     32.21 o
   9   1   4      116.88      111.24      8.69 o
  10   1   4     1341.11     1383.76     23.24 o
  11   1   4     1373.21     1349.80     23.45 o
  12   1   4       64.37       62.22     10.91 o
  13   1   4      107.24       96.89      7.98 o
  14   1   4      177.88      178.25     11.26 o
  15   1   4       16.28       14.90      3.68 o
  16   1   4       67.96       57.84     15.20 o
   0   2   4     4593.74     4487.33     39.22 o
   1   2   4     3456.11     3284.59     26.62 o
   2   2   4     3066.97     3179.81     23.45 o
   3   2   4      840.28      810.82      6.16 o
   4   2   4      825.38      820.24      7.15 o
   5   2   4     3933.76     4214.32     41.96 o
   6   2   4      984.20     1111.12     14.31 o
   7   2   4      187.15      194.31      4.62 o
   8   2   4      717.69      780.00      9.98 o
   9   2   4       85.07       84.19      6.91 o
  10   2   4       81.91       79.93      7.93 o
  11   2   4      177.58      180.30      8.29 o
  12   2   4      640.25      632.96     11.88 o
  13   2   4        2.09        7.00      3.35 o
  14   2   4       94.77       98.59     16.60 o
  15   2   4      179.61      187.51     11.72 o
  16   2   4      119.22       91.20     26.54 o
   0   3   4    13084.79    12473.40    105.79 o
   1   3   4      540.65      557.16      5.55 o
   2   3   4       46.76       43.57      1.55 o
   3   3   4        1.78        1.96      0.82 o
   4   3   4       52.83       56.22      2.37 o
   5   3   4     1942.93     2005.44     15.49 o
   6   3   4     1702.67     1758.21     14.91 o
   7   3   4      137.22      134.82      4.19 o
   8   3   4       72.57       68.74      4.07 o
   9   3   4      194.52      168.45      5.55 o
  10   3   4       47.00       42.91      7.01 o
  11   3   4      277.14      274.00      8.44 o
  12   3   4       57.65       54.33      8.68 o
  13   3   4       37.81       44.51      7.35 o
  14   3   4      228.26      256.11     15.05 o
  15   3   4       20.53       28.54      6.87 o
   0   4   4       38.66       41.60      2.74 o
   1   4   4      982.56      943.97     10.77 o
   2   4   4     3005.62     3081.58     22.24 o
   3   4   4      184.26      187.27      3.28 o
   4   4   4      158.81      185.75      3.17 o
   5   4   4      136.63      143.10      2.71 o
   6   4   4      266.56      236.08      4.03 o
   7   4   4      755.78      771.27      9.92 o
   8   4   4       48.23       43.56      3.57 o
   9   4   4      776.63      717.24     12.83 o
  10   4   4      197.51      184.68      7.08 o
  11   4   4      643.42      612.62     11.83 o
  12   4   4      206.68      207.71     11.39 o
  13   4   4      146.97      173.21     10.50 o
  14   4   4      196.40      218.27     12.92 o
  15   4   4       61.63       51.76     13.22 o
   0   5   4      371.17      364.05      5.65 o
   1   5   4     1041.92     1069.29      9.55 o
   2   5   4     1714.89     1739.40     16.60 o
   3   5   4     3675.92     3868.40     25.01 o
   4   5   4     1843.42     1870.18     30.53 o
   5   5   4      512.55      484.92      6.38 o
   6   5   4     1134.54     1167.58     11.96 o
   7   5   4        1.83        6.12      1.22 o
   8   5   4       95.90       96.60      3.40 o
   9   5   4      304.26      278.43      5.22 o
  10   5   4      165.79      148.50      5.83 o
  11   5   4       44.40       41.85      7.42 o
  12   5   4      125.74      113.84      9.64 o
  13   5   4       35.39       36.59      8.94 o
  14   5   4       26.21       22.70      6.28 o
  15   5   4       25.81       20.12      5.80 o
   0   6   4     2477.81     2527.70     34.02 o
   1   6   4     7162.07     7593.26     90.13 o
   2   6   4      585.15      623.10      6.92 o
   3   6   4      156.14      146.35      2.61 o
   4   6   4      181.37      179.82      2.88 o
   5   6   4     1068.43     1104.51     12.94 o
   6   6   4      494.35      494.06      8.61 o
   7   6   4      415.67      401.91      8.56 o
   8   6   4      239.78      214.63      4.52 o
   9   6   4      270.39      264.70      8.68 o
  10   6   4      130.29      115.22      8.94 o
  11   6   4       11.28       10.57      3.03 o
  12   6   4       60.88       56.54     10.27 o
  13   6   4      152.96      166.11     27.42 o
  14   6   4       52.89       58.78     15.59 o
  15   6   4      149.06      163.86     15.80 o
   0   7   4     1671.74     1639.96     34.33 o
   1   7   4     1186.89     1321.94     13.56 o
   2   7   4     1987.23     2179.40     30.15 o
   3   7   4     1949.65     2036.82     27.97 o
   4   7   4       95.56       85.28      3.40 o
   5   7   4      607.96      596.49     14.06 o
   6   7   4      894.92      925.49     11.81 o
   7   7   4      680.95      699.85     12.50 o
   8   7   4      478.51      460.48     12.70 o
   9   7   4      281.94      254.69      8.69 o
  10   7   4      581.25      574.22     13.73 o
  11   7   4      376.13      414.12     12.02 o
  12   7   4       24.80       31.99      7.19 o
  13   7   4       22.24       19.37      4.79 o
  14   7   4        4.20        5.30      3.89 o
  15   7   4       26.94       27.06      7.57 o
   0   8   4      981.54     1014.58     23.39 o
   1   8   4     1453.40     1543.39     25.53 o
   2   8   4     1363.23     1484.58     18.35 o
   3   8   4      458.94      488.89      7.61 o
   4   8   4      613.69      639.32      7.49 o
   5   8   4      694.48      724.84     10.84 o
   6   8   4      651.21      692.89     17.40 o
   7   8   4     1048.99     1085.99     16.89 o
   8   8   4      676.24      684.12     14.31 o
   9   8   4       97.36      129.31      7.52 o
  10   8   4      430.52      436.84     11.02 o
  11   8   4      178.93      179.33     12.77 o
  12   8   4       89.12       82.43     16.25 o
  13   8   4       16.39       15.21      4.52 o
  14   8   4      116.78      109.69     12.49 o
   0   9   4      123.03      122.31      4.25 o
   1   9   4      853.57      896.86     11.85 o
   2   9   4      274.26      280.77      5.24 o
   3   9   4       89.53       88.80      3.02 o
   4   9   4      320.59      276.67      4.36 o
   5   9   4      345.09      359.72      7.23 o
   6   9   4      215.64      204.84      5.84 o
   7   9   4       40.92       28.23      5.01 o
   8   9   4      963.69     1012.77     19.35 o
   9   9   4      457.68      471.98     10.41 o
  10   9   4      195.42      157.15     11.58 o
  11   9   4       36.55       44.49      8.98 o
  12   9   4       87.82       71.14     14.61 o
  13   9   4      207.84      202.22     12.66 o
  14   9   4       91.54       80.44     25.32 o
   0  10   4     2615.78     2629.70     54.54 o
   1  10   4      901.52      870.34     14.44 o
   2  10   4       84.16       79.86      3.93 o
   3  10   4      104.29      103.94      3.85 o
   4  10   4      275.47      259.66      3.40 o
   5  10   4      999.27     1032.70     13.23 o
   6  10   4     1191.15     1202.13     24.34 o
   7  10   4      414.62      433.79     10.18 o
   8  10   4      156.26      151.68      9.06 o
   9  10   4      564.72      558.34     13.27 o
  10  10   4       57.80       50.32     10.14 o
  11  10   4      153.05      180.55     12.67 o
  12  10   4       63.10       60.88     15.07 o
  13  10   4       45.18       36.91     11.25 o
   0  11   4      313.89      273.56      8.21 o
   1  11   4      228.26      232.86      5.01 o
   2  11   4      997.97      998.38     12.30 o
   3  11   4       15.19       13.11      2.59 o
   4  11   4        6.12        5.51      1.11 o
   5  11   4      970.00     1005.25     16.27 o
   6  11   4      609.52      611.55     11.52 o
   7  11   4      293.90      262.44      6.99 o
   8  11   4      896.36      868.35     16.63 o
   9  11   4      139.27      129.70      7.97 o
  10  11   4      139.97      171.91     31.61 o
  11  11   4       64.82       51.78     11.76 o
  12  11   4        4.94        9.76      4.43 o
  13  11   4       24.04       26.14     10.72 o
   0  12   4     1756.19     1794.46     53.93 o
   1  12   4       59.47       61.58      3.81 o
   2  12   4      156.84      146.09      4.89 o
   3  12   4      722.12      700.57     10.58 o
   4  12   4       62.04       49.10      5.56 o
   5  12   4      180.84      194.01      5.11 o
   6  12   4      262.83      266.64      9.47 o
   7  12   4       12.28       12.49      3.36 o
   8  12   4      194.10      207.66     13.25 o
   9  12   4        2.66        4.88      3.77 o
  10  12   4       32.38       33.25      9.38 o
  11  12   4      112.36      100.81     27.07 o
  12  12   4        6.97        7.34      5.28 o
   0  13   4      460.13      517.56     38.64 o
   1  13   4      259.35      243.19      5.62 o
   2  13   4      196.56      177.30      7.51 o
   3  13   4      670.63      679.95     13.33 o
   4  13   4      114.74       95.93      7.86 o
   5  13   4      538.08      541.49     11.01 o
   6  13   4      268.72      264.50      8.62 o
   7  13   4      135.24      127.72      9.91 o
   8  13   4      365.96      365.33     12.44 o
   9  13   4       76.55       81.95     16.98 o
  10  13   4      158.19      166.88     16.92 o
  11  13   4       38.70       48.00     12.92 o
  12  13   4      118.77      117.87     27.13 o
   0  14   4        9.74       11.93      4.32 o
   1  14   4     1195.98     1222.71     29.38 o
   2  14   4      467.88      444.10      9.12 o
   3  14   4      375.78      386.82      8.49 o
   4  14   4      267.38      264.78      7.59 o
   5  14   4       90.46       88.03      8.13 o
   6  14   4       46.37       54.30     10.18 o
   7  14   4       37.78       41.34      7.73 o
   8  14   4      120.49      126.11     16.83 o
   9  14   4      160.78      163.85     12.71 o
  10  14   4       41.24       36.79     10.15 o
  11  14   4        2.64        6.74      5.53 o
   0  15   4      298.25      298.58     13.81 o
   1  15   4       71.26       56.55     12.59 o
   2  15   4      976.97      982.96     15.61 o
   3  15   4       89.28       97.31      7.79 o
   4  15   4      136.11      133.22      9.92 o
   5  15   4       51.18       48.32      8.78 o
   6  15   4       34.22       32.49      7.32 o
   7  15   4       61.68       51.83     11.06 o
   8  15   4       93.48       95.33     20.68 o
   9  15   4       47.92       51.82     14.40 o
  10  15   4       45.94       33.71     12.08 o
   0  16   4        2.26        1.43      5.21 o
   1  16   4      147.02      134.93     11.21 o
   2  16   4      148.00      145.27      9.55 o
   3  16   4        8.52        9.54      4.24 o
   4  16   4       10.92       10.11      2.96 o
   5  16   4        1.08        4.06      2.53 o
   6  16   4      136.66      149.43     10.56 o
   7  16   4        4.61        6.47      3.49 o
   8  16   4       78.43       76.03     18.60 o
   9  16   4      322.22      356.08     16.56 o
   0  17   4        4.60       10.75      3.58 o
   1  17   4       71.65       61.83     13.61 o
   2  17   4      195.28      196.72     15.19 o
   3  17   4       18.24       18.23      5.71 o
   4  17   4      120.23      132.05     27.70 o
   5  17   4       17.24       18.93      6.06 o
   6  17   4       59.87       43.52     12.33 o
   7  17   4      200.00      198.81     16.67 o
   8  17   4       41.20       30.40     13.30 o
   0  18   4        0.69        2.75      3.37 o
   1  18   4       23.96       18.76      7.03 o
   2  18   4      142.19      140.34     11.71 o
   3  18   4       73.91       72.96     22.89 o
   4  18   4       32.12       40.97     15.36 o
   5  18   4       22.50       18.56     10.79 o
   6  18   4       13.37       12.46      7.73 o
   7  18   4       12.08       17.74      7.67 o
   0  19   4       34.66       27.52     19.86 o
   1  19   4       34.10       30.07      8.43 o
   2  19   4       45.69       29.86     12.88 o
   3  19   4       42.86       28.87     14.39 o
   4  19   4        3.64       11.12      6.85 o
   5  19   4      174.39      175.57     50.96 o
   0  20   4       15.57       13.52     14.00 o
   1  20   4        1.68        8.01      9.45 o
   2  20   4       79.36       44.71     21.31 o
   1   0   5      428.08      449.26      7.82 o
   2   0   5      211.96      228.70      3.92 o
   3   0   5     2658.43     2819.75     27.82 o
   4   0   5        7.54        8.70      1.36 o
   5   0   5     2222.47     2497.15     34.44 o
   6   0   5      159.87      183.80      5.26 o
   7   0   5       41.22       57.70      9.52 o
   8   0   5      131.66      112.92      9.77 o
   9   0   5       70.05       77.88     15.67 o
  10   0   5       21.68       17.44      4.24 o
  11   0   5      463.50      451.16     14.79 o
  12   0   5      186.11      208.32     12.11 o
  13   0   5       23.22       26.46      7.14 o
  14   0   5      247.94      283.67     24.77 o
  15   0   5      127.97      122.95     14.44 o
   0   1   5     4180.49     4327.13     47.93 o
   1   1   5     2794.58     2856.82     18.63 o
   2   1   5     2268.30     2254.48     15.49 o
   3   1   5     2508.39     2440.67     16.05 o
   4   1   5     1739.41     1688.30     15.40 o
   5   1   5     3433.15     3543.26     34.42 o
   6   1   5      325.28      333.88      5.59 o
   7   1   5      513.23      487.04      7.99 o
   8   1   5       34.36       29.58      3.89 o
   9   1   5      709.03      679.86     11.82 o
  10   1   5     1442.94     1433.61     24.24 o
  11   1   5      400.64      386.68     10.59 o
  12   1   5        3.90        6.51      2.51 o
  13   1   5       15.36       14.05      3.56 o
  14   1   5       42.62       35.44      7.93 o
  15   1   5       84.28       66.62     18.35 o
   0   2   5     1020.41     1161.18     22.82 o
   1   2   5     7881.24     7538.07     70.06 o
   2   2   5     2058.11     2055.32     12.06 o
   3   2   5     1554.94     1592.86     12.74 o
   4   2   5     2626.90     2739.23     16.40 o
   5   2   5     2362.28     2395.54     26.49 o
   6   2   5      177.84      233.14      4.42 o
   7   2   5      494.52      473.96      7.71 o
   8   2   5      864.92      829.97     10.90 o
   9   2   5      641.41      650.83     11.88 o
  10   2   5      597.37      556.74     13.06 o
  11   2   5       49.07       59.83      7.87 o
  12   2   5       28.43       25.18      5.00 o
  13   2   5      122.84      117.46     11.34 o
  14   2   5       69.03       65.28     14.22 o
  15   2   5       52.00       38.34     10.94 o
   0   3   5     8768.79     8584.09     87.57 o
   1   3   5     1899.50     1870.94     23.27 o
   2   3   5     2592.73     2670.15     17.58 o
   3   3   5     1106.61     1135.07     11.61 o
   4   3   5     1791.36     1957.00     18.32 o
   5   3   5     1012.09     1012.74     10.25 o
   6   3   5       25.87       33.13      2.61 o
   7   3   5      631.30      660.25      9.33 o
   8   3   5      650.87      702.53     10.22 o
   9   3   5       65.35       56.57      7.10 o
  10   3   5      129.35      105.70      6.80 o
  11   3   5      480.65      468.65     10.52 o
  12   3   5       26.34       29.84      6.74 o
  13   3   5       26.39       21.61      4.67 o
  14   3   5      114.24      126.03     13.69 o
  15   3   5       58.34       62.95     14.42 o
   0   4   5     1932.34     1881.06     32.60 o
   1   4   5      116.87      146.35      2.67 o
   2   4   5     4927.20     5223.01     63.94 o
   3   4   5      365.54      297.79      4.22 o
   4   4   5     4121.38     4437.27     36.43 o
   5   4   5      402.88      404.02      8.29 o
   6   4   5      672.93      693.55      9.73 o
   7   4   5      239.30      230.37      6.90 o
   8   4   5       84.12       87.84      8.16 o
   9   4   5      224.24      214.98      7.08 o
  10   4   5      189.51      186.50      8.28 o
  11   4   5      457.50      477.15     12.72 o
  12   4   5       78.83       73.35     13.04 o
  13   4   5      187.96      207.16     11.26 o
  14   4   5       79.64       77.27     16.43 o
  15   4   5       64.76       49.32     13.85 o
   0   5   5     1883.17     1859.24     32.27 o
   1   5   5     1892.90     2102.75     24.11 o
   2   5   5     2647.98     2834.47     22.13 o
   3   5   5     1775.97     1876.39     18.75 o
   4   5   5     2802.71     2924.85     29.87 o
   5   5   5      667.06      683.46      9.01 o
   6   5   5      677.77      754.14      9.52 o
   7   5   5      618.92      623.01      9.77 o
   8   5   5      194.42      201.11      6.53 o
   9   5   5      874.65      828.55     14.83 o
  10   5   5      370.17      371.29      7.32 o
  11   5   5      118.17      110.12      9.72 o
  12   5   5      156.76      142.07     11.56 o
  13   5   5      100.17      109.64     21.61 o
  14   5   5       73.47       76.23     17.56 o
  15   5   5      128.57      119.15     15.32 o
   0   6   5     1157.85     1392.12     33.05 o
   1   6   5     6164.85     6624.37    101.59 o
   2   6   5      557.67      607.46      7.91 o
   3   6   5      812.63      870.31      9.71 o
   4   6   5     1235.91     1270.20     15.12 o
   5   6   5      321.65      312.36      5.56 o
   6   6   5     1349.46     1444.81     15.35 o
   7   6   5      438.07      402.31      9.76 o
   8   6   5      303.02      292.07      8.59 o
   9   6   5     1808.20     1869.80     31.55 o
  10   6   5       87.81       96.72     10.06 o
  11   6   5       64.54       63.34      8.91 o
  12   6   5      158.80      174.95     27.06 o
  13   6   5      145.15      146.94     22.31 o
  14   6   5       82.40       81.34     20.57 o
  15   6   5      100.72      109.49     22.18 o
   0   7   5      267.42      300.25      4.74 o
   1   7   5     1023.96     1043.17     14.58 o
   2   7   5       71.46       74.75      2.84 o
   3   7   5      989.00     1008.36     13.34 o
   4   7   5       26.68       29.09      2.11 o
   5   7   5      394.60      394.38      6.58 o
   6   7   5     1242.61     1281.34     17.58 o
   7   7   5     1069.59     1076.26     15.88 o
   8   7   5      617.87      600.29     13.52 o
   9   7   5      470.18      439.30      9.86 o
  10   7   5       88.23       93.91      8.65 o
  11   7   5        1.41        2.57      3.89 o
  12   7   5       49.59       61.24     12.73 o
  13   7   5      493.68      535.59     15.66 o
  14   7   5       87.49       93.89     18.63 o
   0   8   5       40.20       34.25      2.56 o
   1   8   5      583.78      695.54      9.43 o
   2   8   5      271.72      304.49      5.47 o
   3   8   5      153.42      167.60      3.44 o
   4   8   5      592.86      613.66      9.14 o
   5   8   5      123.07      121.09      4.79 o
   6   8   5     2245.66     2326.94     26.62 o
   7   8   5      309.44      305.21      6.90 o
   8   8   5      232.77      249.80      9.50 o
   9   8   5      289.63      293.12      9.15 o
  10   8   5      238.86      228.84      9.77 o
  11   8   5        2.95        6.91      2.73 o
  12   8   5       86.77       91.77     16.73 o
  13   8   5       28.13       24.08      7.48 o
  14   8   5      274.40      284.61     14.36 o
   0   9   5      115.96      118.84      4.77 o
   1   9   5      119.07      107.74      3.89 o
   2   9   5     1603.64     1656.91     17.24 o
   3   9   5      157.87      144.95      3.12 o
   4   9   5        1.97        4.91      2.27 o
   5   9   5     1076.07     1048.17     16.64 o
   6   9   5     1516.83     1571.37     25.87 o
   7   9   5     1347.14     1336.62     22.76 o
   8   9   5      531.15      582.17     13.60 o
   9   9   5      488.06      481.48     11.58 o
  10   9   5      272.16      285.40     11.28 o
  11   9   5       31.08       34.34      7.88 o
  12   9   5      206.68      208.18     21.20 o
  13   9   5       31.10       34.64      9.68 o
  14   9   5       63.77       54.04     19.01 o
   0  10   5     1177.63     1190.93     23.27 o
   1  10   5      424.00      411.44      8.05 o
   2  10   5       77.23       72.25      3.41 o
   3  10   5      285.95      270.27      3.69 o
   4  10   5      441.39      415.17      9.79 o
   5  10   5      930.68      883.45     13.40 o
   6  10   5      887.89      860.40     14.76 o
   7  10   5      369.91      356.90      9.04 o
   8  10   5       82.47       91.08      8.26 o
   9  10   5      507.22      542.55     11.11 o
  10  10   5      151.41      148.56     31.52 o
  11  10   5       48.19       47.45     12.79 o
  12  10   5       50.06       54.04     12.54 o
  13  10   5       44.10       45.74     13.70 o
   0  11   5       31.09       27.89      5.19 o
   1  11   5      121.74      110.42      4.18 o
   2  11   5       37.34       43.21      5.62 o
   3  11   5      137.37      121.14      3.28 o
   4  11   5      288.62      279.46      8.38 o
   5  11   5      438.31      407.57     10.93 o
   6  11   5      352.16      345.33      6.88 o
   7  11   5      796.16      856.57     16.85 o
   8  11   5      285.95      289.86      9.87 o
   9  11   5       67.50       61.51     11.74 o
  10  11   5       38.30       38.81      8.94 o
  11  11   5       34.80       39.36     12.71 o
  12  11   5       56.92       46.82     14.97 o
  13  11   5        1.42        3.70      7.69 o
   0  12   5      110.28       77.96     10.22 o
   1  12   5      234.27      217.60      6.40 o
   2  12   5      552.60      545.69     14.92 o
   3  12   5      698.73      698.30     13.85 o
   4  12   5      171.07      171.64      6.24 o
   5  12   5      158.30      151.82      8.19 o
   6  12   5      776.37      856.46     15.09 o
   7  12   5      613.43      586.76     11.51 o
   8  12   5       20.26       20.90      5.20 o
   9  12   5      123.04      121.59     10.17 o
  10  12   5       11.19       10.98      4.04 o
  11  12   5       40.39       45.67     12.17 o
  12  12   5       24.78       26.26      9.56 o
   0  13   5      954.48      876.00     28.53 o
   1  13   5      652.63      701.42     15.88 o
   2  13   5      876.60      927.15     17.43 o
   3  13   5      184.07      192.81      6.38 o
   4  13   5      638.31      664.35     15.37 o
   5  13   5      102.68      111.72     13.20 o
   6  13   5       90.13      103.60      8.99 o
   7  13   5       72.92       71.77     11.63 o
   8  13   5       28.73       23.18      5.70 o
   9  13   5       98.79       89.33     17.24 o
  10  13   5       53.08       48.79     11.71 o
  11  13   5       33.96       43.77     13.32 o
  12  13   5       29.55       31.11     13.90 o
   0  14   5      164.05      155.72     17.57 o
   1  14   5       38.56       56.11     10.68 o
   2  14   5      739.46      767.09     14.32 o
   3  14   5      341.58      313.05      7.69 o
   4  14   5      209.45      218.31      7.86 o
   5  14   5       75.54       81.04      8.28 o
   6  14   5       50.06       50.81      9.54 o
   7  14   5      149.99      157.39      9.88 o
   8  14   5      214.69      234.20     15.25 o
   9  14   5       31.16       31.91      8.30 o
  10  14   5       57.63       52.17     15.05 o
  11  14   5       55.27       52.98     14.06 o
   0  15   5        3.90        4.89      5.73 o
   1  15   5      261.68      269.46     10.92 o
   2  15   5        7.73       15.18      3.85 o
   3  15   5      386.00      384.80     12.71 o
   4  15   5       75.34       72.20      8.81 o
   5  15   5       55.94       59.61     11.89 o
   6  15   5       59.81       57.25     11.26 o
   7  15   5       62.49       65.39     15.75 o
   8  15   5        7.41        9.32      3.54 o
   9  15   5       25.73       29.38      8.10 o
  10  15   5       44.97       34.85     11.37 o
   0  16   5      768.28      749.09     21.19 o
   1  16   5      236.07      230.68      9.95 o
   2  16   5      149.72      142.29     15.34 o
   3  16   5       63.24       47.05     11.66 o
   4  16   5      140.31      137.39     12.90 o
   5  16   5       73.78       70.76     15.27 o
   6  16   5       11.79       11.94      4.46 o
   7  16   5       61.56       51.37     15.95 o
   8  16   5        6.12        8.86      5.65 o
   9  16   5       75.54       64.42     23.21 o
   0  17   5       17.73       22.63     11.06 o
   1  17   5      178.60      168.94     15.40 o
   2  17   5      168.93      161.18     15.55 o
   3  17   5       69.58       57.69     14.50 o
   4  17   5        6.41       12.69      5.17 o
   5  17   5        5.42        7.83      3.02 o
   6  17   5      187.79      215.41     13.91 o
   7  17   5       54.03       50.67     16.79 o
   8  17   5      135.67      129.86     40.84 o
   0  18   5        7.51       13.93      6.37 o
   1  18   5       90.43       71.24     18.36 o
   2  18   5       18.62       18.00      5.71 o
   3  18   5      134.94      117.52     44.74 o
   4  18   5        0.54        2.30      5.40 o
   5  18   5       12.58       10.86      4.34 o
   6  18   5       11.75       16.23     10.38 o
   0  19   5       39.99       40.69     22.35 o
   1  19   5      135.26      158.47     15.49 o
   2  19   5      107.42       80.38     27.92 o
   3  19   5       23.70       20.95     11.19 o
   4  19   5       15.95       22.31      8.45 o
   0  20   5        0.14        2.80      4.22 o
   0   0   6      357.32      359.08     21.79 o
   1   0   6     1527.87     1435.01     32.00 o
   2   0   6     1696.20     1913.80     18.25 o
   3   0   6     2342.95     2474.01     25.61 o
   4   0   6      577.72      491.60      7.71 o
   5   0   6      410.53      403.53      8.27 o
   6   0   6        3.63        5.32      2.37 o
   7   0   6       41.24       46.81      8.42 o
   8   0   6      267.24      278.20     10.41 o
   9   0   6       39.60       45.10      7.58 o
  10   0   6       54.89       66.68     15.73 o
  11   0   6       45.21       37.90     10.48 o
  12   0   6       12.85       17.63      5.74 o
  13   0   6       39.55       52.57     17.55 o
  14   0   6      113.79      125.19     27.13 o
  15   0   6        0.45        3.20      4.93 o
   0   1   6     2386.28     2452.50     32.90 o
   1   1   6     1006.78      982.09     12.47 o
   2   1   6     1640.29     1661.72     18.30 o
   3   1   6     1686.82     1651.16     15.56 o
   4   1   6     1054.78     1085.55     14.32 o
   5   1   6     1576.92     1611.93     19.76 o
   6   1   6      381.75      362.75      6.24 o
   7   1   6     1182.55     1250.55     19.99 o
   8   1   6      277.91      264.94      7.74 o
   9   1   6        6.09        9.89      2.42 o
  10   1   6      105.31      102.88      7.32 o
  11   1   6      464.39      414.85     10.86 o
  12   1   6       73.10       60.10      9.08 o
  13   1   6       43.91       43.85      8.04 o
  14   1   6       27.20       25.45      7.24 o
  15   1   6       76.60       66.44     17.43 o
   0   2   6       33.06       39.50      5.91 o
   1   2   6     5217.13     5410.57     53.29 o
   2   2   6     1374.15     1407.27     18.19 o
   3   2   6     1356.72     1478.50     12.08 o
   4   2   6      171.61      152.97      3.43 o
   5   2   6     3264.60     3515.39     24.19 o
   6   2   6      655.34      695.10      8.67 o
   7   2   6     1034.58     1046.82     11.64 o
   8   2   6     1087.08     1098.60     13.37 o
   9   2   6      492.63      506.88     11.26 o
  10   2   6      159.38      150.39      8.26 o
  11   2   6       99.41      104.90     14.13 o
  12   2   6       16.94       18.97      4.09 o
  13   2   6       56.15       56.12     10.26 o
  14   2   6       89.36       90.61     20.01 o
  15   2   6       52.50       55.25     15.28 o
   0   3   6     1201.89     1296.85     23.22 o
   1   3   6     1749.18     1861.62     15.26 o
   2   3   6      696.83      764.67      9.57 o
   3   3   6     3967.98     4166.10     43.67 o
   4   3   6      558.63      600.98      7.78 o
   5   3   6      805.67      833.16     10.29 o
   6   3   6      860.17      775.20      9.97 o
   7   3   6      587.79      569.51      8.52 o
   8   3   6      421.96      390.31      6.31 o
   9   3   6     1081.03     1128.00     18.72 o
  10   3   6       48.28       49.58      6.59 o
  11   3   6      656.19      670.73     15.68 o
  12   3   6       63.87       63.67     10.43 o
  13   3   6       84.85       77.45     14.51 o
  14   3   6       49.68       44.79      8.81 o
  15   3   6       12.03       11.75      4.36 o
   0   4   6     4166.20     4844.18     65.82 o
   1   4   6     7588.04     8100.01    112.77 o
   2   4   6     3513.98     3829.17     38.50 o
   3   4   6      295.63      318.28      5.21 o
   4   4   6      708.88      740.15      9.03 o
   5   4   6      132.71      130.50      3.23 o
   6   4   6     1125.53     1156.88     13.47 o
   7   4   6      283.18      299.54      7.02 o
   8   4   6     1224.20     1195.70     22.40 o
   9   4   6       51.13       53.81      4.79 o
  10   4   6      214.90      242.48      7.90 o
  11   4   6      303.33      302.95      9.70 o
  12   4   6      351.01      330.31     10.81 o
  13   4   6        5.40        5.92      2.92 o
  14   4   6       13.55       15.78      5.35 o
  15   4   6       14.12       11.91      3.70 o
   0   5   6        4.90        2.24      1.28 o
   1   5   6     3295.41     3527.19     48.25 o
   2   5   6     1372.35     1432.01     16.26 o
   3   5   6      534.38      537.15      6.80 o
   4   5   6      188.55      172.27      3.44 o
   5   5   6      298.66      274.98      5.49 o
   6   5   6       60.14       64.14      5.89 o
   7   5   6      438.19      446.02      7.20 o
   8   5   6      542.47      537.36      9.60 o
   9   5   6      434.21      419.79      8.04 o
  10   5   6      779.02      775.81     15.82 o
  11   5   6       69.71       79.67      8.76 o
  12   5   6      183.77      189.34     11.53 o
  13   5   6        5.91        8.86      3.61 o
  14   5   6      118.57       90.92     19.32 o
  15   5   6        5.26       10.66      4.36 o
   0   6   6     3802.88     4057.86     60.67 o
   1   6   6     1510.63     1648.08     19.18 o
   2   6   6     1389.09     1626.33     20.77 o
   3   6   6     1173.39     1222.57     17.88 o
   4   6   6      254.89      249.11      4.57 o
   5   6   6      967.54      937.05     12.86 o
   6   6   6      162.52      167.57      5.22 o
   7   6   6      503.21      511.54     11.59 o
   8   6   6      111.79      100.10      6.38 o
   9   6   6      415.36      417.89     10.13 o
  10   6   6      164.38      135.71     10.07 o
  11   6   6       61.20       60.01     11.52 o
  12   6   6       26.08       26.80      6.98 o
  13   6   6       33.61       33.97      9.42 o
  14   6   6       25.39       20.24      5.63 o
   0   7   6      332.13      424.12     12.91 o
   1   7   6     3916.93     4240.67     38.34 o
   2   7   6      174.19      188.87      4.02 o
   3   7   6      448.17      417.69      7.79 o
   4   7   6     1431.18     1515.81     27.21 o
   5   7   6      689.85      719.94      9.31 o
   6   7   6      183.42      180.91      4.80 o
   7   7   6      410.55      397.70      8.66 o
   8   7   6     1229.43     1195.23     20.95 o
   9   7   6       28.93       41.20      6.01 o
  10   7   6      146.70      149.71      8.74 o
  11   7   6      117.45      117.37      7.83 o
  12   7   6      164.39      160.82     14.89 o
  13   7   6       53.25       50.15     12.02 o
  14   7   6       40.29       38.33      9.76 o
   0   8   6      602.31      677.46     13.69 o
   1   8   6      303.28      281.10      5.88 o
   2   8   6      216.86      229.03      5.00 o
   3   8   6      687.65      656.14      9.70 o
   4   8   6     1213.63     1270.27     22.00 o
   5   8   6     1123.62     1158.76     16.76 o
   6   8   6      206.35      202.13      6.36 o
   7   8   6     1154.32     1143.84     19.88 o
   8   8   6      223.09      241.21      9.21 o
   9   8   6      214.41      209.32      8.79 o
  10   8   6      309.28      296.75     10.04 o
  11   8   6      158.65      165.32     13.39 o
  12   8   6       11.14        9.11      4.20 o
  13   8   6       29.27       24.03      8.69 o
  14   8   6       36.55       26.26      7.40 o
   0   9   6      317.33      295.84     10.88 o
   1   9   6       53.02       41.96      3.82 o
   2   9   6     1131.93     1205.89     22.63 o
   3   9   6      484.05      484.71      7.76 o
   4   9   6     2980.23     3106.61     29.02 o
   5   9   6      129.32      115.60      9.57 o
   6   9   6      407.06      419.70      9.84 o
   7   9   6      303.53      304.93      8.93 o
   8   9   6      951.03      991.72     19.44 o
   9   9   6        9.72        9.43      2.82 o
  10   9   6      129.59      115.38      8.04 o
  11   9   6       76.04       93.33     18.28 o
  12   9   6       67.62       55.43     15.58 o
  13   9   6       49.89       54.73     14.13 o
   0  10   6      256.39      266.37     10.54 o
   1  10   6      246.45      259.66      5.82 o
   2  10   6      583.03      597.79      8.30 o
   3  10   6      355.84      342.45      6.86 o
   4  10   6      160.04      189.17      6.17 o
   5  10   6      156.07      134.33      6.80 o
   6  10   6      429.97      442.82     12.11 o
   7  10   6      526.17      499.28     13.92 o
   8  10   6      738.58      749.77     16.84 o
   9  10   6      226.40      240.38     11.62 o
  10  10   6       53.55       58.28     12.71 o
  11  10   6      238.64      228.68     14.46 o
  12  10   6       16.36       11.86      5.76 o
  13  10   6       61.46       60.70     14.28 o
   0  11   6      238.04      281.04     10.84 o
   1  11   6      168.17      146.67      6.24 o
   2  11   6      324.55      318.78      5.63 o
   3  11   6      169.94      175.31      5.92 o
   4  11   6      521.79      488.43      8.15 o
   5  11   6      733.29      763.47     15.34 o
   6  11   6      663.14      666.90     14.06 o
   7  11   6      356.92      387.21     11.05 o
   8  11   6       33.94       36.22      6.73 o
   9  11   6      227.59      250.21     15.71 o
  10  11   6      108.13       95.68     20.00 o
  11  11   6       22.29       27.76      6.03 o
  12  11   6       70.41       69.76     17.54 o
  13  11   6        1.04        2.15      3.77 o
   0  12   6      488.53      476.34     19.69 o
   1  12   6       82.66       82.29      4.83 o
   2  12   6     1300.38     1234.52     24.68 o
   3  12   6        0.70        3.62      2.66 o
   4  12   6        5.08        5.79      2.02 o
   5  12   6       11.81        8.35      3.11 o
   6  12   6      349.85      319.10      9.41 o
   7  12   6      196.74      195.69      9.32 o
   8  12   6      124.96      117.51     10.34 o
   9  12   6       24.77       28.52      7.44 o
  10  12   6      119.48      111.36     23.99 o
  11  12   6      111.06      114.89     25.20 o
  12  12   6      132.69      120.80     31.17 o
   0  13   6        3.19        2.55      5.99 o
   1  13   6      108.37      119.47     13.16 o
   2  13   6       68.46       72.83      5.12 o
   3  13   6      313.85      323.34      7.63 o
   4  13   6     1075.14     1081.20     19.26 o
   5  13   6      110.30      109.34      8.25 o
   6  13   6      166.59      160.81      7.98 o
   7  13   6       79.22       88.69     15.41 o
   8  13   6       92.64      111.23     12.06 o
   9  13   6      291.64      284.59     13.90 o
  10  13   6       59.97       57.94     16.35 o
  11  13   6        9.32       10.37      6.48 o
   0  14   6        6.09        8.91      5.40 o
   1  14   6      473.93      469.78     12.20 o
   2  14   6      203.02      211.62     11.68 o
   3  14   6      117.07      118.16      7.53 o
   4  14   6      119.51      127.31      7.37 o
   5  14   6      101.33       91.98     12.49 o
   6  14   6        3.18        4.52      2.44 o
   7  14   6       30.45       27.96      5.49 o
   8  14   6        2.26        5.20      3.48 o
   9  14   6      143.58      117.90     28.19 o
  10  14   6       90.05       58.00     18.03 o
  11  14   6       14.18       16.32      8.46 o
   0  15   6       78.32       93.75     22.98 o
   1  15   6      579.52      553.00     15.10 o
   2  15   6      370.28      346.36      9.93 o
   3  15   6        5.97        6.56      3.22 o
   4  15   6      109.94      112.44     18.94 o
   5  15   6      157.06      154.92     10.32 o
   6  15   6        5.12        3.22      2.38 o
   7  15   6       17.06       19.17      5.49 o
   8  15   6       29.07       25.08      7.02 o
   9  15   6      148.34      160.64     12.17 o
  10  15   6       26.88       20.13      8.03 o
   0  16   6       23.76       34.54      9.96 o
   1  16   6       29.38       24.31      7.14 o
   2  16   6      110.68      155.03     17.41 o
   3  16   6      133.75       41.45     36.30 o
   4  16   6        3.78        5.48      3.12 o
   5  16   6       12.89       13.55      4.35 o
   6  16   6       58.56       48.16     14.01 o
   7  16   6       25.36       27.18      8.05 o
   8  16   6       20.27       16.94      6.07 o
   9  16   6       43.03       32.95     16.14 o
   0  17   6       55.17       57.25     19.57 o
   1  17   6       50.49       42.01     12.90 o
   2  17   6      546.11      613.53     17.33 o
   3  17   6       48.25       55.52     13.19 o
   4  17   6       93.44       83.25     21.16 o
   5  17   6       16.63       24.49      8.64 o
   6  17   6       21.74       21.52      7.55 o
   7  17   6       20.50       15.13      5.44 o
   0  18   6       18.07       24.42     13.22 o
   1  18   6       10.77       11.99      4.28 o
   2  18   6       45.42       41.33     12.58 o
   3  18   6       55.80       55.10     17.20 o
   4  18   6       17.23       13.13      6.70 o
   5  18   6      155.29      146.17     16.96 o
   6  18   6       62.65       49.46     18.68 o
   0  19   6       34.63       27.79     18.73 o
   1  19   6        6.61        9.71      5.91 o
   2  19   6       66.91       55.94     26.18 o
   3  19   6      119.05      134.67     17.36 o
   4  19   6       46.76       33.10     16.49 o
   1   0   7       53.58       57.84      5.06 o
   2   0   7     1669.95     1500.55     13.65 o
   3   0   7      598.58      645.62     15.82 o
   4   0   7      352.23      306.05      6.86 o
   5   0   7      259.66      267.83      7.26 o
   6   0   7      208.70      236.84      8.25 o
   7   0   7       72.95       84.88     13.48 o
   8   0   7       60.25       69.33     11.10 o
   9   0   7       67.08       62.89      9.02 o
  10   0   7      134.18      121.97     14.33 o
  11   0   7      204.81      209.91     13.73 o
  12   0   7      533.74      540.17     17.98 o
  13   0   7        2.41        4.05      3.74 o
  14   0   7      151.25      131.17     38.50 o
  15   0   7       12.31       14.95      8.64 o
   0   1   7     1839.16     1895.09     24.80 o
   1   1   7      160.24      156.41      4.10 o
   2   1   7     3896.57     3981.15     53.37 o
   3   1   7     1006.71     1112.24     11.55 o
   4   1   7     1030.21     1043.70     15.03 o
   5   1   7      507.59      509.15      7.91 o
   6   1   7      346.68      342.80      7.43 o
   7   1   7     1526.41     1581.50     18.14 o
   8   1   7      312.03      303.58      8.38 o
   9   1   7      603.03      641.96     12.01 o
  10   1   7      469.80      438.90      9.58 o
  11   1   7       95.32       89.73     12.23 o
  12   1   7      126.56      120.61     12.36 o
  13   1   7        3.90        5.86      2.98 o
  14   1   7       51.52       44.34      9.47 o
  15   1   7       17.32       17.29      5.72 o
   0   2   7     3919.96     4298.08     67.18 o
   1   2   7      360.91      358.76      5.88 o
   2   2   7     1229.17     1261.48     17.59 o
   3   2   7     1473.77     1604.50     14.73 o
   4   2   7      641.14      662.24      9.85 o
   5   2   7     1155.23     1224.15     12.98 o
   6   2   7      913.43      889.74     11.73 o
   7   2   7     1056.36     1046.02     12.91 o
   8   2   7      267.04      276.64      6.88 o
   9   2   7      183.76      178.85      7.92 o
  10   2   7      348.82      346.13      9.20 o
  11   2   7      435.85      413.45     10.91 o
  12   2   7      101.78      112.64     10.42 o
  13   2   7       82.03       66.48     12.60 o
  14   2   7       18.33       18.12      6.05 o
  15   2   7       32.75       29.55      8.47 o
   0   3   7     2454.86     2386.51     62.31 o
   1   3   7     3106.92     3582.95     26.02 o
   2   3   7      440.54      466.76      8.30 o
   3   3   7      741.36      666.52      8.59 o
   4   3   7     1062.19     1082.63     12.66 o
   5   3   7      457.58      439.10      7.36 o
   6   3   7       24.29       17.65      2.40 o
   7   3   7     1347.74     1315.15     14.31 o
   8   3   7      887.88      887.25     14.53 o
   9   3   7      747.70      725.52     14.43 o
  10   3   7      241.50      213.14      8.17 o
  11   3   7      433.26      423.86     10.19 o
  12   3   7       64.26       72.64     12.15 o
  13   3   7       60.79       61.11     14.82 o
  14   3   7       54.97       41.63     11.52 o
  15   3   7       24.72       25.38      8.27 o
   0   4   7     6593.32     7775.65     72.12 o
   1   4   7     2637.33     2738.17     50.18 o
   2   4   7      690.29      640.82     10.41 o
   3   4   7      179.24      177.41      3.45 o
   4   4   7       65.16       68.06      5.76 o
   5   4   7      215.40      228.57      4.87 o
   6   4   7      250.20      252.53      5.28 o
   7   4   7      175.32      178.91      4.79 o
   8   4   7       33.21       31.95      4.50 o
   9   4   7      884.33      881.74     15.51 o
  10   4   7       52.01       51.10      5.49 o
  11   4   7      170.10      174.08     11.09 o
  12   4   7      108.28      112.41     12.60 o
  13   4   7       22.71       24.57      5.22 o
  14   4   7        7.59        8.33      4.94 o
  15   4   7       25.60       22.76      6.85 o
   0   5   7     2011.92     2072.37     26.48 o
   1   5   7     1280.82     1354.15     20.34 o
   2   5   7      152.63      120.22      3.50 o
   3   5   7      185.37      169.64      4.01 o
   4   5   7      759.25      762.65      9.19 o
   5   5   7        6.99       10.01      1.53 o
   6   5   7     3487.63     3736.34     34.84 o
   7   5   7      176.29      185.10      6.05 o
   8   5   7       27.44       27.05      4.12 o
   9   5   7      383.10      382.92      8.82 o
  10   5   7       75.10       71.57     10.69 o
  11   5   7       33.91       37.41      6.78 o
  12   5   7      142.91      146.31     10.84 o
  13   5   7       13.79       18.77      6.83 o
  14   5   7       44.57       38.34     12.31 o
   0   6   7     2604.02     2799.00     36.03 o
   1   6   7     1209.25     1245.48     11.53 o
   2   6   7        1.29        4.07      0.97 o
   3   6   7     1740.64     1789.46     25.55 o
   4   6   7      813.76      874.02     11.91 o
   5   6   7     1005.08      998.08     12.06 o
   6   6   7     1236.17     1241.11     14.54 o
   7   6   7      131.25      105.15      5.81 o
   8   6   7        7.40        6.30      2.16 o
   9   6   7        2.46        7.55      2.68 o
  10   6   7      165.78      156.38     10.52 o
  11   6   7      109.05      104.46      7.88 o
  12   6   7       12.60       14.16      4.31 o
  13   6   7       20.56       19.08      5.96 o
  14   6   7       41.80       40.72     13.16 o
   0   7   7     1387.00     1482.48     24.76 o
   1   7   7      481.16      473.56      9.46 o
   2   7   7      559.77      583.56     10.31 o
   3   7   7      442.11      414.84      7.79 o
   4   7   7      761.81      779.25      9.19 o
   5   7   7      301.99      313.99      6.05 o
   6   7   7     1405.24     1483.83     18.99 o
   7   7   7      799.99      732.22     14.78 o
   8   7   7      220.06      234.69      9.04 o
   9   7   7        0.91        7.58      2.94 o
  10   7   7       38.39       35.80      7.04 o
  11   7   7       17.44       15.37      4.09 o
  12   7   7      146.58      157.69     14.02 o
  13   7   7      124.26      105.88     27.12 o
  14   7   7      352.43      399.14     15.61 o
   0   8   7        2.84        6.43      1.30 o
   1   8   7      188.43      196.17      5.44 o
   2   8   7      479.08      475.92      8.13 o
   3   8   7       48.17       56.14      4.75 o
   4   8   7      492.43      488.49      7.96 o
   5   8   7     1971.40     1927.10     18.31 o
   6   8   7        5.76        5.63      1.55 o
   7   8   7      502.78      511.97     10.07 o
   8   8   7      224.14      248.45      9.00 o
   9   8   7       45.85       38.87      6.67 o
  10   8   7       30.79       36.62      7.01 o
  11   8   7       28.94       22.74      4.57 o
  12   8   7       80.79       81.56     17.53 o
  13   8   7       75.40       71.19     23.79 o
  14   8   7      107.43       92.25     29.56 o
   0   9   7      464.82      443.37     15.92 o
   1   9   7      141.33      128.08      7.23 o
   2   9   7      425.57      400.87      7.43 o
   3   9   7      765.51      728.96      9.42 o
   4   9   7      403.76      390.25      7.41 o
   5   9   7       42.06       50.90      6.60 o
   6   9   7      173.87      156.48      4.32 o
   7   9   7      167.10      152.10      7.64 o
   8   9   7      382.49      361.37     11.28 o
   9   9   7        4.82        7.12      3.04 o
  10   9   7       41.50       45.25      7.74 o
  11   9   7      150.04      136.98     23.72 o
  12   9   7       81.16       89.34     21.37 o
  13   9   7        6.61        7.99      7.25 o
   0  10   7      653.20      695.62     21.01 o
   1  10   7       79.33       77.63      5.20 o
   2  10   7       23.71       25.22      3.55 o
   3  10   7     1181.09     1162.73     15.74 o
   4  10   7        3.57        4.95      2.43 o
   5  10   7      326.94      307.31     10.68 o
   6  10   7      431.03      424.38     12.52 o
   7  10   7      114.32      120.46     15.58 o
   8  10   7       13.99       24.56      5.64 o
   9  10   7      149.48      153.75     11.82 o
  10  10   7      177.96      160.55     13.88 o
  11  10   7       21.56       24.07      7.52 o
  12  10   7      112.18      101.79     25.58 o
  13  10   7       42.34       41.48     11.78 o
   0  11   7      590.12      597.56     31.70 o
   1  11   7       39.83       33.97      4.69 o
   2  11   7      150.43      138.93      6.39 o
   3  11   7      800.29      799.12     15.74 o
   4  11   7      800.17      840.20     15.92 o
   5  11   7      444.83      395.22     15.10 o
   6  11   7      167.62      171.63      8.42 o
   7  11   7       12.56       12.46      3.48 o
   8  11   7      316.64      318.29     13.72 o
   9  11   7       44.42       41.67      9.77 o
  10  11   7       68.80       59.50     13.27 o
  11  11   7       46.06       29.73      8.61 o
  12  11   7       16.35       17.33      7.04 o
   0  12   7        3.67        4.48      3.77 o
   1  12   7       84.42       76.17     12.92 o
   2  12   7      720.44      696.48     13.91 o
   3  12   7      942.92      944.50     17.50 o
   4  12   7      125.40      126.39      5.58 o
   5  12   7      108.41      119.88     14.93 o
   6  12   7      109.17      104.75     13.36 o
   7  12   7        2.68        6.31      2.49 o
   8  12   7      121.45      129.82     18.70 o
   9  12   7      121.21      141.71     12.98 o
  10  12   7       21.94       23.13      5.57 o
  11  12   7       85.71       78.76     17.70 o
  12  12   7      123.31       96.10     30.30 o
   0  13   7       91.05      117.98     28.05 o
   1  13   7        7.56       13.79      4.13 o
   2  13   7       68.50       60.29     11.46 o
   3  13   7      206.81      204.03      6.67 o
   4  13   7      158.83      163.44     14.63 o
   5  13   7      218.41      225.85      9.67 o
   6  13   7       35.72       33.03      6.44 o
   7  13   7       77.64       73.37      8.33 o
   8  13   7       76.33       70.91     12.29 o
   9  13   7      135.54      135.78     25.45 o
  10  13   7      437.19      460.24     15.97 o
  11  13   7        4.31        7.07      3.73 o
   0  14   7       34.06       25.03      6.43 o
   1  14   7       80.13       72.76     13.39 o
   2  14   7      672.19      710.30     14.87 o
   3  14   7      285.28      301.73     14.59 o
   4  14   7      216.97      221.15     15.82 o
   5  14   7       35.68       30.86      5.87 o
   6  14   7      329.49      310.46      8.80 o
   7  14   7       79.92       81.87     15.08 o
   8  14   7       58.27       68.41     14.71 o
   9  14   7       40.26       32.57     10.58 o
  10  14   7      145.58      133.63     13.43 o
   0  15   7       39.63       42.52     12.56 o
   1  15   7      208.54      223.35     10.90 o
   2  15   7       89.39       87.67     10.59 o
   3  15   7      186.27      207.15     14.09 o
   4  15   7        7.50        5.78      3.22 o
   5  15   7       51.28       49.10     10.87 o
   6  15   7       20.01       19.66      5.35 o
   7  15   7       32.58       29.72      8.83 o
   8  15   7       13.58       17.39      5.91 o
   9  15   7       78.58       59.76     20.11 o
   0  16   7        7.04        6.51      4.43 o
   1  16   7      154.76      139.69     10.67 o
   2  16   7        7.81        7.56      4.06 o
   3  16   7       91.94       79.24     17.92 o
   4  16   7       49.48       47.12     10.49 o
   5  16   7       10.48       18.98      4.41 o
   6  16   7       65.57       59.81     17.96 o
   7  16   7       49.21       36.68     10.70 o
   8  16   7      181.68      198.36     17.99 o
   0  17   7       40.14       33.90     13.69 o
   1  17   7      145.47      147.85     21.23 o
   2  17   7      190.05      214.32     13.77 o
   3  17   7       62.84       56.36     16.22 o
   4  17   7      236.72      244.89     13.53 o
   5  17   7       31.84       33.49     10.48 o
   6  17   7       41.68       31.51     11.51 o
   7  17   7       25.66       23.31      7.22 o
   0  18   7       58.19       53.64     23.45 o
   1  18   7        3.64        5.14      3.93 o
   2  18   7       33.55       30.69     10.45 o
   3  18   7       45.90       34.33     12.92 o
   4  18   7      114.76       93.95     27.77 o
   5  18   7       16.12       13.39      4.74 o
   0  19   7        0.38        4.66      5.60 o
   1  19   7       44.43       28.01     14.49 o
   2  19   7       27.61       27.02     10.16 o
   3  19   7       20.27       15.90      8.02 o
   0   0   8    10646.81    10560.56    325.56 o
   1   0   8      631.72      725.91     16.68 o
   2   0   8      484.87      519.27     11.65 o
   3   0   8     3202.70     3543.84     99.10 o
   4   0   8       27.87       38.77      8.12 o
   5   0   8        3.27        7.53      2.25 o
   6   0   8      436.28      439.58     12.36 o
   7   0   8       12.39       11.64      3.18 o
   8   0   8       15.84       16.48      3.02 o
   9   0   8      501.57      455.54     12.04 o
  10   0   8      141.42      134.37     15.24 o
  11   0   8      150.63      114.72     26.09 o
  12   0   8      106.94       96.56     23.53 o
  13   0   8      286.79      294.60     14.34 o
  14   0   8       96.72       87.11     27.74 o
  15   0   8       36.23       32.33     12.36 o
   0   1   8      268.56      261.86      9.79 o
   1   1   8     2617.94     2757.36     42.93 o
   2   1   8     1141.22     1168.78     13.44 o
   3   1   8      356.97      346.03      5.89 o
   4   1   8     2592.49     2739.04     32.57 o
   5   1   8      116.77      112.02      4.04 o
   6   1   8       73.98       85.68      9.47 o
   7   1   8      767.41      755.48     10.65 o
   8   1   8      529.16      531.50     11.01 o
   9   1   8       71.12       72.63      8.65 o
  10   1   8      203.38      188.49      8.18 o
  11   1   8       19.74       20.30      4.80 o
  12   1   8      131.14      134.24     10.61 o
  13   1   8       37.96       36.11      7.74 o
  14   1   8        9.28        8.57      2.86 o
  15   1   8       68.30       50.06     15.32 o
   0   2   8       20.06       13.97      4.06 o
   1   2   8      119.53      117.77      3.98 o
   2   2   8      785.07      806.27     12.71 o
   3   2   8     1929.94     2006.22     16.61 o
   4   2   8     1799.36     1827.51     18.34 o
   5   2   8       56.52       68.60      4.91 o
   6   2   8      820.83      855.86     11.29 o
   7   2   8      517.29      529.51      9.05 o
   8   2   8     1361.98     1399.79     20.65 o
   9   2   8      702.63      670.96     12.37 o
  10   2   8      417.33      420.42     10.79 o
  11   2   8      489.30      461.28      9.84 o
  12   2   8       41.79       40.44      7.75 o
  13   2   8       53.49       48.65     10.51 o
  14   2   8      113.34       95.77     21.79 o
  15   2   8       12.18        9.04      3.69 o
   0   3   8      442.38      411.36     18.03 o
   1   3   8      346.94      303.39      5.78 o
   2   3   8      990.78     1097.38     13.08 o
   3   3   8      178.44      174.49      4.74 o
   4   3   8       96.81       91.77      3.98 o
   5   3   8      491.72      502.93      7.34 o
   6   3   8      872.78      848.69     10.92 o
   7   3   8      353.82      372.65      7.02 o
   8   3   8      421.83      426.31      9.78 o
   9   3   8      111.80      126.24      9.14 o
  10   3   8      152.97      173.64      9.82 o
  11   3   8      627.25      612.09     10.75 o
  12   3   8      437.03      453.55     12.74 o
  13   3   8       56.19       62.59     14.61 o
  14   3   8       14.66       14.98      4.11 o
   0   4   8        8.19        3.96      2.31 o
   1   4   8     1567.44     1641.61     23.01 o
   2   4   8      828.08      821.74     12.19 o
   3   4   8      138.75      139.58      3.47 o
   4   4   8      395.15      380.24      6.06 o
   5   4   8      229.57      196.75      4.06 o
   6   4   8      365.12      317.14      6.27 o
   7   4   8      466.66      448.18      6.69 o
   8   4   8      280.29      285.93      6.78 o
   9   4   8      170.93      150.69      9.54 o
  10   4   8      169.96      165.55      6.99 o
  11   4   8       98.68      102.14     10.79 o
  12   4   8      199.04      196.73     10.60 o
  13   4   8       68.31       68.47     12.85 o
  14   4   8      211.45      234.41     12.48 o
   0   5   8     1000.33     1087.68     38.81 o
   1   5   8     1133.42     1212.04     28.04 o
   2   5   8      329.57      325.66      8.15 o
   3   5   8      678.02      665.12     11.16 o
   4   5   8      138.92      141.05      4.78 o
   5   5   8      577.00      588.30      8.40 o
   6   5   8      278.60      264.28      4.75 o
   7   5   8     3828.44     3808.95     53.88 o
   8   5   8       23.25       25.59      4.10 o
   9   5   8       21.06       17.79      3.00 o
  10   5   8      287.75      295.98     10.35 o
  11   5   8       71.55       82.92     12.47 o
  12   5   8      155.46      149.41     12.26 o
  13   5   8       51.58       48.97     10.73 o
  14   5   8      167.76      178.30     14.33 o
   0   6   8     1057.51     1111.94     20.43 o
   1   6   8      277.61      319.57      6.28 o
   2   6   8      162.40      138.30      3.97 o
   3   6   8       80.09       64.84      3.70 o
   4   6   8       37.19       42.71      3.56 o
   5   6   8       83.79       93.83      3.31 o
   6   6   8      353.89      334.09      5.24 o
   7   6   8     1203.14     1154.56     18.28 o
   8   6   8      655.13      649.85     12.80 o
   9   6   8      792.59      782.72     14.25 o
  10   6   8      867.49      868.50     15.75 o
  11   6   8       54.36       66.83     10.69 o
  12   6   8       13.59       10.41      4.29 o
  13   6   8       64.54       61.64     17.63 o
  14   6   8       61.25       56.15     17.54 o
   0   7   8        5.90       13.17      2.88 o
   1   7   8      372.97      326.06      7.77 o
   2   7   8      195.81      185.27      6.88 o
   3   7   8      433.42      422.46     10.47 o
   4   7   8     1195.66     1261.43     14.15 o
   5   7   8       36.22       36.66      3.85 o
   6   7   8      182.53      171.23      5.80 o
   7   7   8      576.75      579.08     10.34 o
   8   7   8      104.87       92.15      7.23 o
   9   7   8       73.18       79.46     11.59 o
  10   7   8      360.70      359.60     11.62 o
  11   7   8       54.59       52.79      9.24 o
  12   7   8       64.21       67.55     13.54 o
  13   7   8       65.58       60.47     16.59 o
  14   7   8       44.16       31.76      8.90 o
   0   8   8       16.01       18.86      2.66 o
   1   8   8      945.60     1103.66     26.49 o
   2   8   8      172.49      166.44      5.48 o
   3   8   8      517.61      494.09     11.12 o
   4   8   8       11.90       11.45      2.03 o
   5   8   8      724.79      713.21     17.52 o
   6   8   8      228.38      237.61      6.72 o
   7   8   8      823.35      834.37     18.75 o
   8   8   8       54.10       59.16      6.02 o
   9   8   8       90.34       85.69      7.76 o
  10   8   8      311.53      301.88     11.97 o
  11   8   8      175.17      154.07     14.70 o
  12   8   8      102.68      118.50     30.19 o
  13   8   8       69.20       64.16     16.80 o
   0   9   8       61.04       60.86     14.85 o
   1   9   8     1283.45     1398.81     30.96 o
   2   9   8      582.18      555.74     15.59 o
   3   9   8     1862.85     1905.69     27.56 o
   4   9   8     3579.82     3628.49     55.71 o
   5   9   8     2043.12     1967.35     65.28 o
   6   9   8      895.15      922.58     17.26 o
   7   9   8       16.05       21.83      4.36 o
   8   9   8      173.62      164.96     10.22 o
   9   9   8      127.05      156.05     11.61 o
  10   9   8        7.19       10.20      2.81 o
  11   9   8       72.75       62.08     14.15 o
  12   9   8        2.35        7.84      5.32 o
  13   9   8      250.32      274.59     15.93 o
   0  10   8       84.39      124.33     28.52 o
   1  10   8       82.33       78.87      5.66 o
   2  10   8      191.13      168.44      6.22 o
   3  10   8      628.16      616.78     13.39 o
   4  10   8     1292.53     1359.40     22.94 o
   5  10   8       56.32       62.90      5.85 o
   6  10   8      160.59      173.56     10.27 o
   7  10   8       95.73       99.93      9.39 o
   8  10   8        4.73        6.52      3.21 o
   9  10   8       29.84       32.13      5.89 o
  10  10   8      116.63      119.81     20.34 o
  11  10   8       12.95       13.25      4.71 o
  12  10   8       27.61       37.61     11.95 o
   0  11   8      118.73      139.39     13.05 o
   1  11   8      533.12      527.58     17.30 o
   2  11   8      113.03      110.21      5.64 o
   3  11   8      374.74      348.60      9.69 o
   4  11   8      169.51      146.10      6.85 o
   5  11   8      171.77      152.23      7.84 o
   6  11   8      300.23      321.78      9.92 o
   7  11   8      106.85      110.57     13.06 o
   8  11   8      123.81      138.35     13.06 o
   9  11   8      465.43      483.51     14.73 o
  10  11   8      189.97      178.85     29.13 o
  11  11   8      136.84      119.94     28.65 o
  12  11   8       84.63       74.27     30.88 o
   0  12   8       42.62       33.41      8.80 o
   1  12   8      207.83      189.95     11.84 o
   2  12   8      118.89      108.75      7.24 o
   3  12   8      110.89       97.29      5.75 o
   4  12   8      243.18      245.06      6.68 o
   5  12   8      133.26      147.33      8.54 o
   6  12   8      270.30      271.48      9.77 o
   7  12   8       56.86       68.66     12.55 o
   8  12   8       20.17       20.75      4.97 o
   9  12   8       63.25       59.01      9.81 o
  10  12   8       54.71       40.48     12.27 o
  11  12   8       28.86       19.98      6.57 o
   0  13   8      121.76      114.39     23.59 o
   1  13   8      105.57      110.12     18.47 o
   2  13   8       28.25       34.29      6.53 o
   3  13   8       81.62       71.85      7.56 o
   4  13   8      245.46      239.42     14.35 o
   5  13   8      111.47       97.28     13.54 o
   6  13   8      392.14      377.75     12.73 o
   7  13   8      213.78      235.54     10.59 o
   8  13   8       45.80       44.69      9.72 o
   9  13   8       71.99       63.63     14.40 o
  10  13   8       32.99       17.99      7.66 o
  11  13   8       15.37       22.19      6.70 o
   0  14   8      155.34      147.18     13.26 o
   1  14   8      128.13      117.66     11.55 o
   2  14   8       89.76       89.92      8.39 o
   3  14   8       47.45       48.96      9.54 o
   4  14   8       21.29       19.39      6.05 o
   5  14   8      137.44      154.16     14.30 o
   6  14   8       19.49       16.04      4.35 o
   7  14   8        9.50       10.37      4.00 o
   8  14   8       15.35       20.34      6.23 o
   9  14   8       41.27       40.01     10.46 o
  10  14   8       22.45       24.23      7.32 o
   0  15   8       94.54       74.10     19.57 o
   1  15   8       60.79       57.27     10.57 o
   2  15   8        3.96        5.79      4.50 o
   3  15   8       16.73       16.67      3.97 o
   4  15   8       56.13       58.24     15.78 o
   5  15   8      236.01      263.62     12.81 o
   6  15   8        7.17        7.15      4.54 o
   7  15   8      183.18      218.59     14.33 o
   8  15   8        3.04        8.43      5.10 o
   9  15   8        8.15       15.52      8.56 o
   0  16   8        5.88        8.45      5.30 o
   1  16   8      123.06      147.33     27.19 o
   2  16   8      253.15      281.64     16.49 o
   3  16   8      227.45      228.65     19.19 o
   4  16   8       24.03       21.41      5.04 o
   5  16   8      112.88       99.78     25.49 o
   6  16   8       38.80       44.14     13.33 o
   7  16   8       44.27       35.12     10.15 o
   8  16   8      107.62       96.86     29.45 o
   0  17   8       12.09       20.76     15.66 o
   1  17   8       60.47       61.43     14.24 o
   2  17   8       20.28       22.17      9.30 o
   3  17   8      130.01      130.67     28.49 o
   4  17   8       61.60       53.53     12.74 o
   5  17   8       62.95       71.30     22.45 o
   6  17   8       25.77       24.83      8.37 o
   0  18   8      132.09      135.94     47.79 o
   1  18   8       51.20       45.21     17.93 o
   2  18   8       24.54       38.41      9.09 o
   3  18   8        5.98        9.60      5.49 o
   4  18   8       65.25       52.60     19.35 o
   0  19   8        8.67        6.10      8.54 o
   1   0   9     2951.12     3110.01     59.72 o
   2   0   9      217.40      211.90      7.68 o
   3   0   9      802.62      930.01     16.63 o
   4   0   9      255.86      205.75      8.23 o
   5   0   9      617.45      682.05     16.50 o
   6   0   9      713.50      718.37     14.71 o
   7   0   9       65.58       77.00     13.99 o
   8   0   9        0.36        4.43      3.80 o
   9   0   9      289.74      269.69     12.48 o
  10   0   9      153.64      132.25     16.01 o
  11   0   9        3.32        4.40      4.39 o
  12   0   9      180.16      193.50     12.53 o
  13   0   9       40.38       29.73     12.02 o
  14   0   9       71.95       52.64     23.13 o
   0   1   9      189.75      177.04     10.89 o
   1   1   9      980.58     1001.38     17.43 o
   2   1   9      418.33      498.11      9.42 o
   3   1   9      526.54      518.43     14.89 o
   4   1   9       35.72       47.38      5.80 o
   5   1   9      196.08      205.50      6.37 o
   6   1   9       98.14      110.27     10.20 o
   7   1   9      109.31      123.73      6.80 o
   8   1   9      234.43      233.97      6.71 o
   9   1   9      328.74      310.55      9.52 o
  10   1   9      291.08      265.14      7.98 o
  11   1   9       36.89       37.81      7.26 o
  12   1   9       83.21       69.71     11.75 o
  13   1   9      281.31      296.57     11.71 o
  14   1   9        1.55        5.84      3.33 o
   0   2   9        6.61        7.64      3.02 o
   1   2   9      152.75      152.32      5.77 o
   2   2   9      709.40      773.09     13.39 o
   3   2   9      342.11      310.76      6.42 o
   4   2   9     1484.31     1512.68     18.25 o
   5   2   9      716.54      736.40     10.55 o
   6   2   9     1007.08      939.72     15.35 o
   7   2   9      303.11      289.23      7.17 o
   8   2   9       84.13       83.33     10.22 o
   9   2   9      155.44      148.22      8.81 o
  10   2   9     1260.10     1283.38     20.83 o
  11   2   9        5.07        7.50      2.80 o
  12   2   9        7.52        9.28      3.42 o
  13   2   9       32.54       31.91      8.14 o
  14   2   9       91.75       81.63     11.74 o
   0   3   9      179.59      172.99      6.98 o
   1   3   9        3.49        4.29      1.94 o
   2   3   9      971.61      984.69     14.42 o
   3   3   9      944.94      912.87     12.58 o
   4   3   9     1972.96     1985.75     28.60 o
   5   3   9      152.66      162.04      5.75 o
   6   3   9     1458.33     1415.68     17.53 o
   7   3   9       85.09      101.56     11.30 o
   8   3   9      730.10      730.71     12.66 o
   9   3   9        3.15        8.35      1.99 o
  10   3   9      148.84      139.55     17.21 o
  11   3   9      186.89      179.50      9.39 o
  12   3   9       13.02       11.81      2.87 o
  13   3   9       12.64       15.80      4.55 o
  14   3   9       16.43       19.30      5.51 o
   0   4   9       72.72       87.28      4.40 o
   1   4   9      220.32      224.37      7.57 o
   2   4   9      827.86      891.34     14.27 o
   3   4   9        6.84        6.63      1.34 o
   4   4   9        1.96        5.60      1.75 o
   5   4   9      752.50      729.24      9.85 o
   6   4   9      185.02      165.11      5.34 o
   7   4   9      265.12      275.59      7.18 o
   8   4   9      191.93      210.47      7.26 o
   9   4   9     1157.00     1110.51     16.02 o
  10   4   9       55.66       56.98      7.82 o
  11   4   9      169.73      154.61     16.88 o
  12   4   9       32.89       31.00      6.57 o
  13   4   9       63.38       50.49     11.62 o
  14   4   9      107.99      109.88     17.52 o
   0   5   9      531.35      567.36      9.26 o
   1   5   9       41.45       48.07      5.49 o
   2   5   9      163.16      176.49      6.29 o
   3   5   9      976.83      972.60     15.23 o
   4   5   9      147.71      148.98      4.55 o
   5   5   9      381.89      399.86      6.39 o
   6   5   9      857.32      861.64     15.11 o
   7   5   9      593.00      608.12     11.37 o
   8   5   9      289.62      253.01      7.30 o
   9   5   9      276.57      245.22      7.98 o
  10   5   9      179.94      202.83     10.55 o
  11   5   9      129.96      130.24     11.24 o
  12   5   9      150.74      151.31      9.03 o
  13   5   9        8.31        8.99      3.23 o
  14   5   9       18.38       16.05      6.13 o
   0   6   9     1121.07     1143.61     23.72 o
   1   6   9      716.36      699.94      9.60 o
   2   6   9      118.44      111.61      5.59 o
   3   6   9      737.95      768.59     11.13 o
   4   6   9     1833.07     1896.10     27.87 o
   5   6   9      497.52      465.61      7.98 o
   6   6   9     1579.99     1598.13     26.88 o
   7   6   9      710.12      738.40     12.44 o
   8   6   9      403.96      394.47      8.90 o
   9   6   9       92.00       90.74     13.42 o
  10   6   9      268.15      274.81     10.03 o
  11   6   9      159.44      153.78     10.99 o
  12   6   9       51.53       53.87     11.50 o
  13   6   9       60.29       57.46     16.05 o
   0   7   9       19.64       28.02      5.06 o
   1   7   9     1671.22     1795.41     18.76 o
   2   7   9      143.16      135.88      4.88 o
   3   7   9      431.15      409.33      5.74 o
   4   7   9      241.12      224.84      4.84 o
   5   7   9      104.05       89.52      3.88 o
   6   7   9      399.46      390.59      6.19 o
   7   7   9       95.55       83.99      4.78 o
   8   7   9      457.98      414.60     11.75 o
   9   7   9      101.00       88.18      7.79 o
  10   7   9       10.50       13.02      3.68 o
  11   7   9       78.69       82.99     15.92 o
  12   7   9       60.13       60.45     14.07 o
  13   7   9       76.44       65.91     19.07 o
   0   8   9       16.32       21.89      4.06 o
   1   8   9      413.52      453.56      8.90 o
   2   8   9      284.54      298.11      7.10 o
   3   8   9      624.48      597.30     12.64 o
   4   8   9       13.05       11.68      3.10 o
   5   8   9     1514.49     1458.41     22.26 o
   6   8   9      493.00      479.69      9.96 o
   7   8   9      124.76      115.96      6.55 o
   8   8   9       61.31       58.45      9.24 o
   9   8   9      212.02      208.73     12.29 o
  10   8   9       54.24       56.31     12.91 o
  11   8   9       24.77       26.04      5.89 o
  12   8   9       30.41       24.84      6.44 o
  13   8   9      199.97      205.46     17.10 o
   0   9   9      284.91      313.01     15.62 o
   1   9   9       16.51       21.09      3.46 o
   2   9   9      662.97      658.07     13.96 o
   3   9   9     1197.76     1241.78     24.64 o
   4   9   9      165.51      160.03      5.35 o
   5   9   9      307.54      310.50      7.48 o
   6   9   9      102.03       91.66     10.10 o
   7   9   9       60.42       64.58      8.07 o
   8   9   9       99.70      103.81     15.60 o
   9   9   9       20.75       18.22      3.91 o
  10   9   9       11.00       14.94      4.33 o
  11   9   9      185.41      197.73     19.92 o
  12   9   9       27.69       27.10      8.09 o
   0  10   9       54.31       74.10     17.36 o
   1  10   9      327.76      316.06      6.85 o
   2  10   9      174.59      172.14      7.15 o
   3  10   9       89.27       99.71      7.81 o
   4  10   9      401.56      371.62     11.76 o
   5  10   9      195.20      177.60      7.36 o
   6  10   9       25.14       31.88      5.63 o
   7  10   9       15.45       21.05      4.47 o
   8  10   9       88.52       91.32     15.83 o
   9  10   9       31.37       32.06      5.94 o
  10  10   9       21.42       26.55      5.65 o
  11  10   9      206.01      227.77     17.65 o
  12  10   9      195.64      193.45     16.04 o
   0  11   9      624.58      564.43     22.89 o
   1  11   9       10.58        9.57      2.67 o
   2  11   9      390.41      374.69      7.93 o
   3  11   9      181.50      180.66      7.43 o
   4  11   9      197.56      162.69      8.02 o
   5  11   9      101.99      107.61     14.75 o
   6  11   9       54.54       62.13      9.13 o
   7  11   9        0.03        3.44      2.90 o
   8  11   9       15.61       18.38      4.55 o
   9  11   9       64.98       66.07     13.86 o
  10  11   9       42.91       39.38     10.54 o
  11  11   9       15.49       18.47      6.64 o
   0  12   9       30.56       25.53      7.71 o
   1  12   9      105.10      103.76      9.43 o
   2  12   9       29.98       24.84      5.81 o
   3  12   9      572.64      567.00     16.36 o
   4  12   9      231.06      214.61     10.72 o
   5  12   9      171.98      175.32      9.37 o
   6  12   9      159.20      152.78      8.91 o
   7  12   9       13.79        9.66      2.84 o
   8  12   9      295.27      337.00     10.34 o
   9  12   9        6.77        9.99      3.38 o
  10  12   9      168.88      172.91     14.83 o
  11  12   9       93.55       66.67     17.45 o
   0  13   9      197.94      179.08     13.58 o
   1  13   9        5.16        6.78      3.51 o
   2  13   9       90.06       77.91     13.26 o
   3  13   9       81.31       93.49      7.90 o
   4  13   9      394.05      388.19     15.06 o
   5  13   9      419.09      472.88     15.23 o
   6  13   9       23.28       23.93      4.73 o
   7  13   9       24.29       19.34      4.27 o
   8  13   9       25.04       19.01      6.56 o
   9  13   9        5.31        5.23      3.52 o
  10  13   9       25.58       29.57      7.97 o
   0  14   9      214.59      219.81     18.42 o
   1  14   9      271.59      284.45     10.84 o
   2  14   9       98.07       76.09      8.57 o
   3  14   9        7.85        8.49      5.39 o
   4  14   9      106.52      112.22     21.24 o
   5  14   9      151.96      168.97     15.39 o
   6  14   9      341.10      339.51     13.44 o
   7  14   9      221.33      246.10     14.34 o
   8  14   9      411.90      506.65     20.10 o
   9  14   9        5.82        9.64      3.71 o
   0  15   9        0.09        5.80      3.52 o
   1  15   9       19.05       18.71      4.92 o
   2  15   9      188.92      173.47     32.34 o
   3  15   9      217.00      217.70     21.74 o
   4  15   9      266.15      254.21     16.58 o
   5  15   9        2.30        4.80      3.89 o
   6  15   9       52.82       42.49      9.65 o
   7  15   9       21.01       23.89      7.83 o
   8  15   9       18.69       16.82      6.29 o
   0  16   9       14.22        9.30      5.28 o
   1  16   9      129.11      121.87     28.68 o
   2  16   9       76.28       63.78     13.66 o
   3  16   9        5.39        6.30      3.77 o
   4  16   9       71.34       65.79     11.73 o
   5  16   9       69.58       48.19     15.78 o
   6  16   9      166.42      166.27     17.33 o
   7  16   9       34.38       30.77      8.14 o
   0  17   9       38.55       47.37     24.17 o
   1  17   9      134.33      144.32     12.04 o
   2  17   9       49.66       47.24     12.41 o
   3  17   9       59.80       62.78     17.48 o
   4  17   9       65.12       62.20     15.89 o
   5  17   9       74.46       64.74     17.47 o
   0  18   9        9.81       12.65      8.66 o
   1  18   9      107.84      101.57     30.66 o
   2  18   9       23.84       15.01      4.37 o
   3  18   9      131.65       90.67     28.64 o
   0   0  10      554.15      538.57     24.83 o
   1   0  10      741.62      793.53     24.28 o
   2   0  10       56.56       58.89     11.86 o
   3   0  10        0.50        2.83      2.77 o
   4   0  10      202.13      238.82      8.73 o
   5   0  10      394.56      393.73     11.73 o
   6   0  10      159.79      154.50      9.48 o
   7   0  10      382.23      430.68     12.57 o
   8   0  10       33.63       37.93      6.70 o
   9   0  10      274.61      269.44     12.39 o
  10   0  10      593.72      604.08     20.10 o
  11   0  10       85.46       89.35     22.02 o
  12   0  10        2.15        2.93      4.43 o
  13   0  10      276.48      312.23     16.70 o
  14   0  10      154.21      169.21     16.77 o
   0   1  10      991.73     1056.33     34.79 o
   1   1  10      697.33      689.14     15.96 o
   2   1  10      120.49      117.26      8.98 o
   3   1  10      269.04      258.64      7.10 o
   4   1  10       18.97       20.69      2.89 o
   5   1  10        2.51        6.12      2.19 o
   6   1  10       62.97       69.51      8.05 o
   7   1  10      727.22      719.64     12.89 o
   8   1  10      141.34      158.23      9.51 o
   9   1  10      120.18      116.11     13.77 o
  10   1  10      178.11      189.65     10.78 o
  11   1  10       27.26       33.52      5.97 o
  12   1  10       92.47       87.94     15.93 o
  13   1  10       77.43       72.66     17.50 o
  14   1  10       22.11       23.42      6.45 o
   0   2  10       45.08       38.25     12.12 o
   1   2  10        4.19        6.65      2.33 o
   2   2  10      347.30      337.42      9.04 o
   3   2  10      435.64      429.75      8.80 o
   4   2  10      449.26      409.28     11.11 o
   5   2  10       84.45       98.15      9.71 o
   6   2  10      480.16      501.64     10.69 o
   7   2  10       77.54       75.84      8.89 o
   8   2  10      351.16      355.55      7.73 o
   9   2  10      337.73      299.97      7.91 o
  10   2  10      134.67      141.17     13.00 o
  11   2  10      123.60      104.34     14.87 o
  12   2  10       46.72       43.48     11.15 o
  13   2  10       37.81       33.10      7.98 o
  14   2  10       19.69       15.00      4.55 o
   0   3  10     1922.51     1995.49     42.41 o
   1   3  10      433.59      431.47     13.23 o
   2   3  10      470.84      472.27     10.05 o
   3   3  10      354.50      378.96      8.39 o
   4   3  10      689.64      692.27     10.38 o
   5   3  10       69.35       61.97      7.20 o
   6   3  10      289.21      276.90      6.88 o
   7   3  10       33.22       31.00      4.39 o
   8   3  10      893.98      878.89     14.87 o
   9   3  10      355.23      336.64      9.93 o
  10   3  10       62.83       61.70      8.92 o
  11   3  10      379.92      392.66     11.39 o
  12   3  10       12.31       13.92      3.55 o
  13   3  10       81.93       78.33     17.66 o
  14   3  10      169.27      178.35     12.52 o
   0   4  10      312.83      294.45      9.04 o
   1   4  10       72.72       81.61      8.18 o
   2   4  10      329.91      354.03      9.23 o
   3   4  10       77.10       73.44      9.04 o
   4   4  10      212.75      237.88      5.63 o
   5   4  10      311.50      327.97      6.86 o
   6   4  10       89.48       91.78      6.53 o
   7   4  10     1288.87     1249.01     18.73 o
   8   4  10       25.58       23.85      3.63 o
   9   4  10      788.50      785.85     12.16 o
  10   4  10      625.75      613.11     13.16 o
  11   4  10       25.77       17.52      4.04 o
  12   4  10       30.20       32.59      6.38 o
  13   4  10      123.19      120.61     20.81 o
  14   4  10       10.78       10.29      4.35 o
   0   5  10     1392.48     1270.76     55.67 o
   1   5  10     1519.05     1564.39     20.05 o
   2   5  10      131.76      127.88      7.12 o
   3   5  10       57.68       70.86      9.28 o
   4   5  10      766.15      714.80     10.12 o
   5   5  10      163.98      148.36      5.68 o
   6   5  10      872.53      906.07     15.43 o
   7   5  10      679.98      685.82     12.69 o
   8   5  10      167.70      162.87      6.45 o
   9   5  10      241.66      243.60      9.80 o
  10   5  10       20.39       18.84      3.78 o
  11   5  10      235.13      227.86     11.01 o
  12   5  10       91.11       87.42     16.28 o
  13   5  10       80.79       66.56     19.98 o
   0   6  10      651.35      656.11     13.47 o
   1   6  10      282.18      278.70      9.34 o
   2   6  10      159.04      149.15      4.49 o
   3   6  10      801.01      834.47     27.80 o
   4   6  10      586.17      564.42     10.95 o
   5   6  10     1218.02     1224.02     19.93 o
   6   6  10      387.44      361.75      6.81 o
   7   6  10      969.77     1007.16     16.45 o
   8   6  10       33.60       28.12      4.94 o
   9   6  10       17.46       15.91      3.93 o
  10   6  10      197.64      191.49     14.53 o
  11   6  10       85.51       90.52     16.43 o
  12   6  10       56.87       56.97     14.07 o
  13   6  10      114.26      133.08     19.77 o
   0   7  10        1.63        2.28      1.59 o
   1   7  10      309.51      265.36      4.78 o
   2   7  10      381.90      379.97      9.37 o
   3   7  10      124.26      106.92      5.06 o
   4   7  10      470.14      464.84      9.02 o
   5   7  10      318.79      302.45      6.94 o
   6   7  10      234.36      238.50      6.44 o
   7   7  10     1010.98      965.70     14.16 o
   8   7  10       95.38       82.26      6.75 o
   9   7  10      107.01       98.00     14.99 o
  10   7  10        0.70        2.90      3.23 o
  11   7  10      485.33      521.86     15.99 o
  12   7  10      107.90       96.91     19.91 o
  13   7  10      222.33      259.81     21.90 o
   0   8  10      151.60      158.54      7.76 o
   1   8  10      218.70      175.94     14.91 o
   2   8  10      169.10      172.07      8.53 o
   3   8  10     1179.87     1216.61     34.56 o
   4   8  10      857.54      865.87     15.35 o
   5   8  10      582.28      546.71     10.95 o
   6   8  10      242.45      280.66      9.07 o
   7   8  10      484.58      473.49     12.81 o
   8   8  10       79.01       94.32     14.03 o
   9   8  10      378.15      398.21     11.83 o
  10   8  10      170.08      180.63     12.52 o
  11   8  10      191.87      171.84     20.94 o
  12   8  10      165.49      173.69     21.67 o
   0   9  10      404.22      389.53     23.48 o
   1   9  10      553.46      589.06     13.03 o
   2   9  10     2974.63     3064.04     56.65 o
   3   9  10      404.67      451.25      9.68 o
   4   9  10      640.47      666.04     17.15 o
   5   9  10      340.11      307.94      9.46 o
   6   9  10        1.99        4.32      2.83 o
   7   9  10      624.43      652.42     14.08 o
   8   9  10       44.57       54.89     10.78 o
   9   9  10       41.83       39.87      7.65 o
  10   9  10       67.47       58.66     11.60 o
  11   9  10        0.89        3.17      4.62 o
  12   9  10      138.99       93.94     26.21 o
   0  10  10       18.83       28.42      6.44 o
   1  10  10       13.59       19.71      3.73 o
   2  10  10      236.48      230.76     11.13 o
   3  10  10      480.79      422.26      9.74 o
   4  10  10      532.66      485.33     11.02 o
   5  10  10      300.14      277.68      8.21 o
   6  10  10      614.40      637.85     14.32 o
   7  10  10       29.62       26.63      5.92 o
   8  10  10      203.80      223.67     13.25 o
   9  10  10       33.71       39.21      8.84 o
  10  10  10      137.60      138.30     31.20 o
  11  10  10       66.46       59.02     14.82 o
   0  11  10       30.98       22.86      7.21 o
   1  11  10      253.56      276.34      9.53 o
   2  11  10      941.25      903.87     17.29 o
   3  11  10      383.58      377.45      9.94 o
   4  11  10       61.53       54.91      9.46 o
   5  11  10      103.56      116.68     10.30 o
   6  11  10       91.61       82.67     12.29 o
   7  11  10        5.17        7.40      2.50 o
   8  11  10       74.63       71.05     13.31 o
   9  11  10       27.60       35.04      8.71 o
  10  11  10       20.65       20.12      6.27 o
  11  11  10       63.57       50.69     15.60 o
   0  12  10       19.13       20.94      7.49 o
   1  12  10      392.84      390.05     13.40 o
   2  12  10      119.21      127.71     11.34 o
   3  12  10      285.20      295.06     11.08 o
   4  12  10      319.69      347.86     13.50 o
   5  12  10        3.88        8.52      3.28 o
   6  12  10       19.08       16.54      3.41 o
   7  12  10      208.83      228.36     10.82 o
   8  12  10      122.98      122.70     19.93 o
   9  12  10      311.83      357.32     13.42 o
  10  12  10      168.78      172.28     12.27 o
   0  13  10      109.02      104.78     26.46 o
   1  13  10       63.52       44.43      8.22 o
   2  13  10      101.91      110.45      9.99 o
   3  13  10       46.97       42.36      8.62 o
   4  13  10        8.92       10.33      6.76 o
   5  13  10        5.60        2.27      3.45 o
   6  13  10      199.03      203.54     18.39 o
   7  13  10        8.14        6.97      3.46 o
   8  13  10        1.78        6.02      3.67 o
   9  13  10       16.30       17.49      5.75 o
   0  14  10      106.56       98.13     31.90 o
   1  14  10       42.17       36.39      7.45 o
   2  14  10       47.50       36.83      7.62 o
   3  14  10       90.10       81.80     15.65 o
   4  14  10      129.21      126.09     27.26 o
   5  14  10        1.67        7.01      5.11 o
   6  14  10       54.89       43.31     10.27 o
   7  14  10      161.32      198.71     19.12 o
   8  14  10       48.22       45.69     12.12 o
   9  14  10       17.85       23.07      9.37 o
   0  15  10       26.67       27.40     10.24 o
   1  15  10       86.58       84.10     17.45 o
   2  15  10       34.84       41.96     10.54 o
   3  15  10       38.23       29.09      7.55 o
   4  15  10      240.58      268.52     15.69 o
   5  15  10       61.09       60.55     12.41 o
   6  15  10      187.93      229.76     22.33 o
   7  15  10        5.59        6.02      3.66 o
   8  15  10      103.69       96.00     87.53 o
   0  16  10        0.18        3.70      7.63 o
   1  16  10       30.48       27.95      7.49 o
   2  16  10       71.94       61.33     17.92 o
   3  16  10       28.04       35.81      7.73 o
   4  16  10       79.29       78.38     18.21 o
   5  16  10       92.62       88.42     22.78 o
   6  16  10       42.15       36.98     13.42 o
   0  17  10        8.60        8.33      8.23 o
   1  17  10       70.34       59.47     20.26 o
   2  17  10      161.48      196.29     14.60 o
   3  17  10       41.50       33.61     13.48 o
   4  17  10       17.97       19.01      5.96 o
   0  18  10      101.91       83.72     34.58 o
   1  18  10      257.06      307.90     17.51 o
   1   0  11      982.88      964.11     29.31 o
   2   0  11     2116.91     2155.59     36.87 o
   3   0  11      925.86      939.89     32.64 o
   4   0  11      178.62      163.80      8.76 o
   5   0  11      836.04      837.21     21.16 o
   6   0  11       34.66       43.93      6.74 o
   7   0  11      295.17      256.64     10.06 o
   8   0  11       14.94       18.52      5.19 o
   9   0  11      173.52      182.62     25.69 o
  10   0  11       10.25       12.04      4.16 o
  11   0  11        6.78       11.74      4.16 o
  12   0  11       30.79       25.82      9.18 o
  13   0  11       33.07       25.79     12.79 o
   0   1  11      997.57      971.70     30.89 o
   1   1  11      426.76      442.30     14.49 o
   2   1  11     1490.91     1530.13     22.46 o
   3   1  11     1251.60     1256.20     23.65 o
   4   1  11      226.96      245.22      7.94 o
   5   1  11      643.23      653.01     11.33 o
   6   1  11       59.21       69.64      7.77 o
   7   1  11        2.63        5.60      2.35 o
   8   1  11      539.34      532.85      9.97 o
   9   1  11        8.06        5.78      2.79 o
  10   1  11       87.50       81.74     12.57 o
  11   1  11       67.03       59.04      9.61 o
  12   1  11        4.86        9.71      3.21 o
  13   1  11      100.03       90.67     23.14 o
   0   2  11     3890.34     4235.92     64.58 o
   1   2  11      390.43      414.95     10.99 o
   2   2  11      577.29      565.71     13.08 o
   3   2  11      368.24      343.53      8.85 o
   4   2  11       45.09       54.34      6.66 o
   5   2  11      545.96      525.41     10.57 o
   6   2  11      276.25      279.58      7.67 o
   7   2  11      273.26      265.97      9.11 o
   8   2  11       73.16       76.68      7.96 o
   9   2  11      330.25      336.72     10.77 o
  10   2  11      327.77      329.44     10.25 o
  11   2  11       99.81       83.31     13.13 o
  12   2  11        4.20        5.69      2.81 o
  13   2  11       83.06       77.57     20.59 o
   0   3  11     1738.66     1744.29     50.94 o
   1   3  11      267.81      304.63      9.71 o
   2   3  11      708.11      769.32     15.47 o
   3   3  11      124.36      133.52      8.61 o
   4   3  11      174.15      195.18     10.74 o
   5   3  11      587.50      580.55     11.53 o
   6   3  11     1468.85     1531.48     22.76 o
   7   3  11      555.48      539.74     11.45 o
   8   3  11      746.34      670.18     12.01 o
   9   3  11      220.59      199.98      9.33 o
  10   3  11      339.70      338.31      9.30 o
  11   3  11      104.05       85.32     11.89 o
  12   3  11       73.01       58.55     11.07 o
  13   3  11      179.28      202.42      9.86 o
   0   4  11       60.02       66.11      8.75 o
   1   4  11       41.47       50.73      7.29 o
   2   4  11      589.10      593.61     13.09 o
   3   4  11      604.12      600.29     12.45 o
   4   4  11      233.70      249.95      7.00 o
   5   4  11      343.65      345.81      9.17 o
   6   4  11      117.46      109.90      7.93 o
   7   4  11      843.49      822.94     14.90 o
   8   4  11      119.48      127.89      9.51 o
   9   4  11      110.82      100.73      8.55 o
  10   4  11       23.38       22.51      5.02 o
  11   4  11       64.11       64.97     10.64 o
  12   4  11      278.74      282.89     10.32 o
  13   4  11       12.72       13.99      5.25 o
   0   5  11     3255.21     3355.73     33.40 o
   1   5  11      774.17      799.40     13.95 o
   2   5  11      405.69      386.23      8.92 o
   3   5  11      501.19      517.41     12.17 o
   4   5  11      218.03      226.67      8.53 o
   5   5  11     1516.98     1506.32     28.32 o
   6   5  11      571.58      550.69     11.89 o
   7   5  11      400.37      399.32      9.37 o
   8   5  11      193.49      196.47      7.38 o
   9   5  11        7.72        8.07      2.53 o
  10   5  11       66.27       65.65     10.68 o
  11   5  11       36.98       38.99      8.00 o
  12   5  11       44.57       44.31     10.86 o
  13   5  11       20.53       24.16      6.44 o
   0   6  11        5.79        7.35      1.91 o
   1   6  11      555.27      529.27      9.04 o
   2   6  11      892.55      897.67     16.77 o
   3   6  11     1559.40     1498.36     29.78 o
   4   6  11      659.90      675.52     12.63 o
   5   6  11      282.58      272.39      9.28 o
   6   6  11      182.38      163.06      8.40 o
   7   6  11      591.68      626.12     12.56 o
   8   6  11       16.01       20.64      4.00 o
   9   6  11      212.31      225.14     10.93 o
  10   6  11        6.79       11.06      3.21 o
  11   6  11      393.22      435.05     14.23 o
  12   6  11      102.03       96.25     18.12 o
  13   6  11       31.88       23.89      7.61 o
   0   7  11        7.66       13.28      4.45 o
   1   7  11      400.65      398.77      7.97 o
   2   7  11      905.19      883.59     21.11 o
   3   7  11      896.47      932.10     16.61 o
   4   7  11        5.98       14.42      2.54 o
   5   7  11      120.41      119.35      6.49 o
   6   7  11      137.16      134.59      9.72 o
   7   7  11      627.90      638.58     12.76 o
   8   7  11       68.49       72.26     11.99 o
   9   7  11       55.08       53.85      9.91 o
  10   7  11       82.05       92.40     15.38 o
  11   7  11       15.51       18.00      5.70 o
  12   7  11       50.00       41.58     11.31 o
   0   8  11      168.03      170.46      7.86 o
   1   8  11       93.92       94.52      4.69 o
   2   8  11       80.09       90.17     12.80 o
   3   8  11      478.65      466.69     11.54 o
   4   8  11      528.06      494.01     11.81 o
   5   8  11      323.32      327.09     10.34 o
   6   8  11      444.23      467.69     10.76 o
   7   8  11      146.10      157.94     19.54 o
   8   8  11      100.04       98.15     14.64 o
   9   8  11       14.09       16.01      4.10 o
  10   8  11      102.14       88.40     16.82 o
  11   8  11      165.98      151.69     15.61 o
  12   8  11      173.88      156.49     29.56 o
   0   9  11      368.73      327.62     12.97 o
   1   9  11      248.84      260.42      7.97 o
   2   9  11       96.16       92.29      8.07 o
   3   9  11      105.63      121.83      7.50 o
   4   9  11      102.37       96.63      4.84 o
   5   9  11       92.59       97.36     12.25 o
   6   9  11        9.28       12.40      3.63 o
   7   9  11       42.72       36.72      6.68 o
   8   9  11      190.51      185.78     15.80 o
   9   9  11       34.33       37.95      9.00 o
  10   9  11        3.74        7.78      3.29 o
  11   9  11       56.93       51.83     11.54 o
   0  10  11      128.12      120.17     27.24 o
   1  10  11       19.90       35.31      6.85 o
   2  10  11      566.47      583.93     13.99 o
   3  10  11      178.69      195.27      9.31 o
   4  10  11      146.79      130.65      7.92 o
   5  10  11       17.44       20.76      3.78 o
   6  10  11       46.29       40.58      7.56 o
   7  10  11      143.08      137.11     13.59 o
   8  10  11       61.50       55.78      9.78 o
   9  10  11       30.88       21.39      5.59 o
  10  10  11       39.87       50.52     11.35 o
  11  10  11       47.36       41.44      9.94 o
   0  11  11      177.11      163.88     33.61 o
   1  11  11        2.99       11.92      4.01 o
   2  11  11       92.00       96.04     12.99 o
   3  11  11       75.49       79.60     10.60 o
   4  11  11      114.64      101.81     11.77 o
   5  11  11      122.39      106.57     11.37 o
   6  11  11        8.99       12.42      3.73 o
   7  11  11       47.53       53.95     10.99 o
   8  11  11      174.85      183.36     12.70 o
   9  11  11       62.11       71.21     17.19 o
  10  11  11       22.51       19.53      7.04 o
   0  12  11        1.16        6.87      5.03 o
   1  12  11       11.02       13.57      3.82 o
   2  12  11       21.29       19.50      5.06 o
   3  12  11      214.10      224.49     12.09 o
   4  12  11       39.93       38.98      9.70 o
   5  12  11       62.76       65.59     11.64 o
   6  12  11       60.86       67.43     11.17 o
   7  12  11      137.13      145.74     14.55 o
   8  12  11      148.89      155.34     15.77 o
   9  12  11        9.91       11.01      5.24 o
  10  12  11       60.56       52.19     13.93 o
   0  13  11       16.89        9.89      4.95 o
   1  13  11      147.81      169.32     10.62 o
   2  13  11      105.72      107.39      9.70 o
   3  13  11       73.36       70.15     13.99 o
   4  13  11       38.14       37.06      8.54 o
   5  13  11       40.33       31.35      7.24 o
   6  13  11       32.18       31.07      6.18 o
   7  13  11      274.41      276.18     17.90 o
   8  13  11       59.25       65.72     14.91 o
   9  13  11       42.09       35.99     10.49 o
   0  14  11        3.77        8.74      4.44 o
   1  14  11       62.92       38.93     10.70 o
   2  14  11       61.82       60.86     14.48 o
   3  14  11       48.31       44.92     11.39 o
   4  14  11        8.16        4.32      3.20 o
   5  14  11       80.14       88.41     16.94 o
   6  14  11      284.36      287.16     14.78 o
   7  14  11       47.66       51.88     12.11 o
   8  14  11      120.36      109.58     25.36 o
   0  15  11        1.81        2.70      3.74 o
   1  15  11       95.37       77.09     20.69 o
   2  15  11        8.55        6.67      3.73 o
   3  15  11      162.75      141.17     30.01 o
   4  15  11       58.15       49.66     14.19 o
   5  15  11      107.84       89.45     20.13 o
   6  15  11       26.55       22.77      7.14 o
   7  15  11       90.33       93.72     31.35 o
   0  16  11       93.56       90.00     48.89 o
   1  16  11       91.35       66.19     22.15 o
   2  16  11      119.56       87.23     24.42 o
   3  16  11       15.43       11.69      5.09 o
   4  16  11       35.51       26.00      7.88 o
   5  16  11      152.91      150.23     32.81 o
   0  17  11        9.41        8.36      9.06 o
   1  17  11        4.18        7.30      5.49 o
   2  17  11       60.42       47.13     15.31 o
   3  17  11      107.55      133.85     14.09 o
   0   0  12        5.40       12.18      8.06 o
   1   0  12      495.90      553.76     27.88 o
   2   0  12      261.85      255.97     11.51 o
   3   0  12       18.51       16.68      4.21 o
   4   0  12      669.16      682.11     19.46 o
   5   0  12        1.48        7.05      3.95 o
   6   0  12        7.99       13.16      5.18 o
   7   0  12       11.25        8.71      3.25 o
   8   0  12       65.75       76.99     13.91 o
   9   0  12      417.12      396.17     12.49 o
  10   0  12       96.34      102.24     16.08 o
  11   0  12        1.09        3.85      4.24 o
  12   0  12        6.52        7.25      4.23 o
  13   0  12       50.44       59.88     18.99 o
   0   1  12        0.07        9.51      6.13 o
   1   1  12      203.60      204.67     12.41 o
   2   1  12      696.40      659.68     12.57 o
   3   1  12      403.68      412.63      9.11 o
   4   1  12     1015.89     1023.66     18.71 o
   5   1  12       83.57      100.51     12.11 o
   6   1  12      703.57      666.99     12.45 o
   7   1  12       82.06       84.29      9.33 o
   8   1  12      333.26      322.75      9.11 o
   9   1  12      126.27      117.86     12.32 o
  10   1  12      115.76      126.37     15.93 o
  11   1  12      178.53      186.04     11.02 o
  12   1  12       84.73       70.20     15.77 o
  13   1  12       49.01       35.86      9.81 o
   0   2  12       18.46       18.06      6.54 o
   1   2  12     1795.15     1832.44     37.52 o
   2   2  12      163.14      169.09     14.27 o
   3   2  12      420.76      424.25      9.96 o
   4   2  12      315.90      285.76      7.81 o
   5   2  12       31.86       36.23      4.84 o
   6   2  12      236.12      239.84      9.34 o
   7   2  12      377.74      399.98      9.96 o
   8   2  12       49.75       49.45      6.86 o
   9   2  12      457.91      477.98     10.37 o
  10   2  12      123.04      143.18     13.34 o
  11   2  12       28.79       27.54      5.86 o
  12   2  12       88.40       71.47     16.39 o
  13   2  12        3.49        4.67      2.94 o
   0   3  12      961.62     1011.19     30.06 o
   1   3  12       72.11       74.12     11.17 o
   2   3  12      382.40      358.62      8.97 o
   3   3  12      196.16      200.14      7.18 o
   4   3  12      507.43      464.54     11.93 o
   5   3  12      354.58      334.83      8.15 o
   6   3  12     1373.76     1341.32     20.04 o
   7   3  12      210.80      203.83      8.86 o
   8   3  12      234.65      245.50      8.42 o
   9   3  12      329.80      329.73      9.72 o
  10   3  12       21.79       14.56      3.63 o
  11   3  12       20.36       26.63      5.10 o
  12   3  12       96.66       93.63     17.17 o
  13   3  12      130.26      113.16     15.73 o
   0   4  12       60.58       63.85      7.68 o
   1   4  12      607.74      592.78     16.14 o
   2   4  12     1051.61     1146.44     26.67 o
   3   4  12      153.51      150.15     11.60 o
   4   4  12      378.29      372.07      9.81 o
   5   4  12      189.69      195.98      8.99 o
   6   4  12      216.75      208.16      9.30 o
   7   4  12       45.61       39.72      5.57 o
   8   4  12      357.68      336.98      9.04 o
   9   4  12      126.17      139.11     11.85 o
  10   4  12      457.76      442.08     13.04 o
  11   4  12        7.11        6.05      3.59 o
  12   4  12       89.90       77.64     17.15 o
   0   5  12     1815.41     1880.87     41.70 o
   1   5  12      311.62      312.82      6.38 o
   2   5  12      559.39      531.05     11.91 o
   3   5  12      507.08      484.41      9.28 o
   4   5  12       41.51       47.53      7.01 o
   5   5  12      233.69      218.02      7.74 o
   6   5  12      313.06      317.53      9.36 o
   7   5  12       38.94       29.32      5.63 o
   8   5  12      146.99      137.15      8.70 o
   9   5  12      125.47      134.17     10.62 o
  10   5  12      108.48       90.33     16.12 o
  11   5  12      111.94      103.71     21.47 o
  12   5  12       21.05       12.54      4.24 o
   0   6  12        0.10        2.93      2.35 o
   1   6  12      301.04      290.50      6.52 o
   2   6  12       92.27      117.76      6.31 o
   3   6  12     2006.08     2078.35     40.03 o
   4   6  12      415.07      422.14      9.09 o
   5   6  12        1.16        7.19      3.57 o
   6   6  12       95.40       77.55      6.96 o
   7   6  12      472.72      471.14     13.25 o
   8   6  12       23.31       23.58      5.47 o
   9   6  12      155.66      172.32     15.21 o
  10   6  12       37.88       37.29      7.59 o
  11   6  12      132.97      114.61     22.61 o
  12   6  12      128.94      101.85     21.01 o
   0   7  12     1206.98     1240.83     29.54 o
   1   7  12      660.01      709.84     14.37 o
   2   7  12      107.54       98.86      5.18 o
   3   7  12      113.33      116.41      6.28 o
   4   7  12       94.21       95.80      7.41 o
   5   7  12      786.45      816.92     14.04 o
   6   7  12      139.12      137.86     12.22 o
   7   7  12       34.21       33.70      6.04 o
   8   7  12       96.93      100.04     13.54 o
   9   7  12       93.69       89.34     13.90 o
  10   7  12      130.93      126.71     22.51 o
  11   7  12      254.36      240.31     13.27 o
  12   7  12       51.03       36.48     11.23 o
   0   8  12        1.77        4.39      4.07 o
   1   8  12       26.27       24.46      3.75 o
   2   8  12      418.30      385.48      9.02 o
   3   8  12      131.87      117.04      9.85 o
   4   8  12      322.66      366.23     10.51 o
   5   8  12      363.45      385.58     10.08 o
   6   8  12      197.98      193.46     11.27 o
   7   8  12      409.78      426.23     12.50 o
   8   8  12       20.72       23.55      4.80 o
   9   8  12       29.67       33.03      5.94 o
  10   8  12       55.31       58.00     12.63 o
  11   8  12        6.04       10.13      3.67 o
   0   9  12       79.22       80.35     20.08 o
   1   9  12      345.97      311.69     10.62 o
   2   9  12       26.25       25.53      5.54 o
   3   9  12      148.81      118.51      9.41 o
   4   9  12      129.62      141.94     10.99 o
   5   9  12      173.56      164.90      9.31 o
   6   9  12      439.33      429.84     11.98 o
   7   9  12       20.97       23.77      5.24 o
   8   9  12      225.74      237.75     11.73 o
   9   9  12      140.11      156.86     15.63 o
  10   9  12       34.99       27.48      6.51 o
  11   9  12       37.66       34.39      8.16 o
   0  10  12      980.28     1013.76     25.13 o
   1  10  12      354.10      375.68     11.88 o
   2  10  12      279.20      307.26      9.66 o
   3  10  12      342.93      359.69     13.61 o
   4  10  12      114.46      120.99      8.31 o
   5  10  12      190.68      172.14     13.66 o
   6  10  12       43.38       44.58      7.12 o
   7  10  12        1.61        7.09      3.79 o
   8  10  12       87.09      113.21     16.98 o
   9  10  12       25.69       24.54      6.21 o
  10  10  12        2.46        6.20      3.71 o
   0  11  12        0.01        1.69      5.20 o
   1  11  12      160.24      137.67      9.98 o
   2  11  12       34.43       33.84      7.78 o
   3  11  12       39.09       45.45      9.99 o
   4  11  12       78.18       74.46     14.74 o
   5  11  12       92.40       75.91     11.64 o
   6  11  12        5.74        7.85      3.67 o
   7  11  12       60.12       64.76     10.76 o
   8  11  12       37.99       37.76      8.36 o
   9  11  12      121.27      127.13     16.91 o
  10  11  12       13.84        9.47      6.57 o
   0  12  12      122.03      105.69     20.24 o
   1  12  12       39.44       45.63      8.88 o
   2  12  12       65.31       55.91     11.88 o
   3  12  12       41.07       36.17      7.65 o
   4  12  12       40.91       50.14     11.58 o
   5  12  12       13.29       14.82      4.38 o
   6  12  12       58.64       56.57     13.70 o
   7  12  12      120.37      133.53     14.67 o
   8  12  12      113.10      109.62     21.11 o
   9  12  12       22.02       15.54      5.54 o
   0  13  12      108.79      119.38     29.77 o
   1  13  12      142.23      149.32     12.52 o
   2  13  12       74.92       79.12     18.02 o
   3  13  12      235.22      263.93     12.55 o
   4  13  12       40.62       32.64      8.78 o
   5  13  12      196.99      206.18     18.36 o
   6  13  12       67.40       66.47     13.84 o
   7  13  12      164.73      176.65     19.28 o
   8  13  12       85.27       70.92     16.36 o
   0  14  12        5.99        4.50      8.06 o
   1  14  12       99.57       91.01     16.29 o
   2  14  12       10.43       12.28      4.15 o
   3  14  12       28.65       36.74     10.64 o
   4  14  12       62.90       59.41     16.47 o
   5  14  12        2.35        8.49      4.39 o
   6  14  12       94.45       95.16     18.72 o
   7  14  12      148.28      145.81     36.54 o
   0  15  12      152.21      120.52     34.06 o
   1  15  12       67.71       58.52     16.76 o
   2  15  12       16.60       12.58      5.04 o
   3  15  12       41.98       43.20      9.99 o
   4  15  12      212.53      231.04     16.07 o
   5  15  12       99.88       82.74     21.02 o
   6  15  12       38.03       23.21      6.68 o
   0  16  12       60.39       64.87     40.26 o
   1  16  12       14.82       15.20      5.44 o
   2  16  12       26.19       21.24      6.71 o
   3  16  12      152.35      178.82     17.14 o
   4  16  12      102.70       80.84     23.07 o
   1   0  13       50.76       56.99     15.86 o
   2   0  13     3834.48     4236.29     56.69 o
   3   0  13      649.62      575.30     22.69 o
   4   0  13        0.97        8.12      3.70 o
   5   0  13        6.76       13.37      4.29 o
   6   0  13      584.81      604.99     15.23 o
   7   0  13      280.76      291.91     11.38 o
   8   0  13      138.34      135.92     13.45 o
   9   0  13      106.37      100.39     17.90 o
  10   0  13        0.00        4.34      3.92 o
  11   0  13        0.95        3.91      3.12 o
  12   0  13       60.95       41.62     16.86 o
   0   1  13       65.30       74.04     21.34 o
   1   1  13       72.10       73.95     14.07 o
   2   1  13      232.40      228.78      9.27 o
   3   1  13     1046.33     1063.42     18.76 o
   4   1  13      538.83      515.56     12.23 o
   5   1  13      473.05      464.42     11.86 o
   6   1  13      152.38      158.32     16.58 o
   7   1  13      138.65      121.69     11.17 o
   8   1  13       11.19       10.63      2.74 o
   9   1  13      127.74      126.05     14.41 o
  10   1  13      425.75      426.27      9.90 o
  11   1  13       62.59       57.79     11.96 o
  12   1  13      115.42      111.50     13.21 o
   0   2  13     1100.69     1209.23     41.10 o
   1   2  13      109.02      103.39      9.38 o
   2   2  13     1322.66     1285.08     25.21 o
   3   2  13     1042.68      986.23     17.33 o
   4   2  13       15.99       14.12      2.91 o
   5   2  13        5.07        4.66      3.07 o
   6   2  13      265.70      254.68      9.45 o
   7   2  13      607.52      620.09     11.43 o
   8   2  13      226.42      240.43      8.85 o
   9   2  13       94.48       93.59     13.12 o
  10   2  13       65.67       56.52     11.00 o
  11   2  13       16.86       19.58      5.09 o
  12   2  13       24.44       25.15      6.10 o
   0   3  13      280.27      258.20     11.10 o
   1   3  13     1129.26     1085.84     21.56 o
   2   3  13       90.42       86.14     14.51 o
   3   3  13      585.81      591.82     13.50 o
   4   3  13      117.63      113.15      9.17 o
   5   3  13      613.47      611.02     14.16 o
   6   3  13        6.85        9.94      3.26 o
   7   3  13      295.41      254.35      8.68 o
   8   3  13       25.97       25.81      4.15 o
   9   3  13       36.33       33.93      5.60 o
  10   3  13      238.90      259.95     13.87 o
  11   3  13      167.13      159.75     16.41 o
  12   3  13       10.57       12.09      4.55 o
   0   4  13        0.32        2.86      4.02 o
   1   4  13      597.25      557.43     13.55 o
   2   4  13      950.76      969.71     28.18 o
   3   4  13      994.89      979.10     20.74 o
   4   4  13       20.85       24.04      4.11 o
   5   4  13        1.04        3.87      2.55 o
   6   4  13       24.85       31.50      5.30 o
   7   4  13      399.15      404.18     10.07 o
   8   4  13      546.80      529.23      9.86 o
   9   4  13      177.29      168.71     19.81 o
  10   4  13       75.85       66.52     10.24 o
  11   4  13      232.86      250.48     13.92 o
  12   4  13      203.31      180.55     14.67 o
   0   5  13      644.02      606.44     20.91 o
   1   5  13      679.24      656.29     18.35 o
   2   5  13      742.16      763.77     17.80 o
   3   5  13      421.35      456.45     10.52 o
   4   5  13      501.44      542.88     12.37 o
   5   5  13      224.92      207.29      7.74 o
   6   5  13       18.06       20.23      3.89 o
   7   5  13        4.66        6.44      2.36 o
   8   5  13      201.44      205.70     11.63 o
   9   5  13       84.52       88.32     12.69 o
  10   5  13        5.44        7.14      4.13 o
  11   5  13        4.42        9.92      4.49 o
  12   5  13       52.14       33.97      8.17 o
   0   6  13      235.05      218.44     11.43 o
   1   6  13       58.80       54.48      6.03 o
   2   6  13      329.59      313.59      8.60 o
   3   6  13     1083.23     1085.48     28.79 o
   4   6  13      488.52      491.61     10.56 o
   5   6  13       44.17       49.98      8.47 o
   6   6  13       71.24       60.85      6.98 o
   7   6  13       36.23       27.72      5.14 o
   8   6  13      108.76      114.39     16.19 o
   9   6  13       52.47       53.87     14.28 o
  10   6  13       51.25       55.27     12.03 o
  11   6  13       36.33       26.86      5.74 o
   0   7  13      525.40      462.91     25.95 o
   1   7  13      239.17      239.50      7.66 o
   2   7  13      308.91      296.97      7.68 o
   3   7  13        0.17        2.55      4.09 o
   4   7  13      315.70      293.73      8.17 o
   5   7  13      906.27      889.81     18.36 o
   6   7  13       60.56       65.61     10.42 o
   7   7  13      131.64      121.88     14.32 o
   8   7  13      124.88      111.48     19.13 o
   9   7  13      108.16      121.18     19.72 o
  10   7  13       16.69       22.29      6.37 o
  11   7  13       72.23       69.38     16.77 o
   0   8  13     1056.94     1198.94     32.59 o
   1   8  13        7.31        6.27      2.54 o
   2   8  13      348.12      337.59     15.70 o
   3   8  13      596.31      573.69     15.94 o
   4   8  13       16.01       19.11      4.14 o
   5   8  13       89.98      106.23     14.59 o
   6   8  13      206.00      235.68     12.83 o
   7   8  13       10.48        9.27      3.62 o
   8   8  13      421.83      420.16     17.16 o
   9   8  13      444.11      482.48     14.99 o
  10   8  13      188.68      200.79     19.79 o
  11   8  13      200.58      192.26     22.32 o
   0   9  13        0.84        5.19      5.08 o
   1   9  13      107.52      120.40     14.05 o
   2   9  13       14.44       22.13      4.59 o
   3   9  13       10.25       13.75      2.83 o
   4   9  13      108.84       93.24     11.52 o
   5   9  13      126.24      122.13     10.05 o
   6   9  13       71.64       72.46     12.07 o
   7   9  13       11.74       23.75      5.89 o
   8   9  13       18.69       19.28      4.31 o
   9   9  13       35.21       26.22      6.72 o
  10   9  13       64.71       54.89     13.32 o
   0  10  13        8.62        9.12      4.67 o
   1  10  13       87.39      112.92     11.65 o
   2  10  13      182.35      183.40     12.97 o
   3  10  13      356.14      328.74     12.44 o
   4  10  13        7.25       11.11      4.49 o
   5  10  13      218.07      229.89     17.64 o
   6  10  13       90.99       73.54     15.18 o
   7  10  13       12.97       19.06      4.29 o
   8  10  13      100.81      110.44     12.96 o
   9  10  13      158.56      159.01     15.62 o
   0  11  13        7.22        9.96      4.51 o
   1  11  13       27.90       27.21      6.40 o
   2  11  13       19.63       24.51      5.71 o
   3  11  13       87.06       80.78     14.48 o
   4  11  13        8.53       20.75      5.00 o
   5  11  13      171.40      181.04     28.73 o
   6  11  13      185.07      224.02     17.88 o
   7  11  13       47.01       59.27     11.64 o
   8  11  13      131.38      121.35     23.07 o
   9  11  13       90.02      108.18     22.41 o
   0  12  13       29.16       31.84      8.64 o
   1  12  13       35.47       27.66      7.55 o
   2  12  13      178.42      211.73     15.59 o
   3  12  13        0.99        6.38      4.37 o
   4  12  13        5.05        6.26      5.66 o
   5  12  13      158.73      167.42     19.86 o
   6  12  13       28.09       31.76      9.14 o
   7  12  13      230.32      284.96     14.29 o
   8  12  13        5.00        9.60      4.11 o
   0  13  13       13.96       16.45      6.95 o
   1  13  13       15.44       12.02      3.89 o
   2  13  13      121.61       95.59     23.84 o
   3  13  13       10.23        8.11      4.14 o
   4  13  13       79.34       64.02     15.44 o
   5  13  13       19.78       16.53      5.67 o
   6  13  13       73.33       59.05     13.89 o
   7  13  13       74.30       77.68     19.59 o
   0  14  13       18.47       30.65      9.36 o
   1  14  13        8.73        9.67      4.06 o
   2  14  13       23.66       20.23      7.19 o
   3  14  13       36.25       29.58     11.93 o
   4  14  13       63.11       52.13     17.05 o
   5  14  13       77.38       50.00     12.32 o
   6  14  13       90.32       68.83     19.13 o
   0  15  13        2.07       10.39      8.52 o
   1  15  13       25.51       23.95      9.09 o
   2  15  13      102.17      102.78     26.57 o
   3  15  13      171.23      198.29     22.76 o
   4  15  13       82.21       75.65     21.34 o
   0  16  13      180.49      195.42     25.72 o
   1  16  13       41.08       35.22     12.73 o
   0   0  14       17.89       32.52     16.16 o
   1   0  14      224.34      244.87     55.28 o
   2   0  14        0.43        2.81      4.24 o
   3   0  14       94.11       83.67     15.91 o
   4   0  14      144.21      138.36     23.13 o
   5   0  14        2.64        7.11      5.94 o
   6   0  14        0.08        0.91      7.03 o
   7   0  14      611.45      646.39     15.53 o
   8   0  14       27.35       25.63      6.98 o
   9   0  14      157.22      169.87     16.64 o
  10   0  14      172.31      170.12     15.45 o
  11   0  14       81.43       82.64     17.86 o
  12   0  14        8.37        2.77      6.68 o
   0   1  14      110.03      116.57     27.69 o
   1   1  14      685.08      714.83     16.91 o
   2   1  14       51.50       59.43      8.05 o
   3   1  14       50.07       59.97      7.97 o
   4   1  14      826.11      845.15     16.77 o
   5   1  14      164.10      179.81     14.08 o
   6   1  14      227.26      230.15     13.74 o
   7   1  14      167.95      189.57     16.35 o
   8   1  14       15.18       13.92      3.46 o
   9   1  14      156.52      153.31      9.64 o
  10   1  14       57.34       43.55      7.08 o
  11   1  14       83.52       80.74     16.03 o
  12   1  14       97.38       92.12     22.95 o
   0   2  14       86.52       77.41     19.53 o
   1   2  14      109.37      125.70     17.27 o
   2   2  14      334.02      324.18     11.92 o
   3   2  14      364.82      355.60      9.06 o
   4   2  14      516.16      466.19     11.12 o
   5   2  14      368.13      372.92     16.67 o
   6   2  14      167.97      173.42     18.10 o
   7   2  14      141.60      140.15     18.98 o
   8   2  14      569.90      563.73     10.88 o
   9   2  14       20.12       19.55      3.86 o
  10   2  14       10.67       10.07      2.92 o
  11   2  14        7.38        5.97      2.53 o
   0   3  14      278.97      292.81     11.77 o
   1   3  14      107.68      119.99     16.39 o
   2   3  14       84.28      105.98     13.95 o
   3   3  14      734.78      705.37     17.90 o
   4   3  14      425.00      422.69     11.20 o
   5   3  14      169.75      160.53     12.27 o
   6   3  14      476.11      468.07     11.65 o
   7   3  14        5.58        7.27      2.54 o
   8   3  14       11.30       14.18      3.92 o
   9   3  14       18.16       23.44      4.44 o
  10   3  14       10.90       15.09      3.73 o
  11   3  14      199.49      221.48     12.45 o
   0   4  14       11.11        4.33      4.25 o
   1   4  14      518.21      521.81     12.23 o
   2   4  14       18.81       17.17      3.88 o
   3   4  14      865.94      907.58     15.16 o
   4   4  14      192.69      176.88     12.99 o
   5   4  14      667.10      675.14     12.94 o
   6   4  14      123.97      134.93     14.08 o
   7   4  14       41.13       43.80      8.31 o
   8   4  14      107.35      126.26     18.04 o
   9   4  14      205.91      217.57     13.76 o
  10   4  14       51.38       54.35     10.55 o
  11   4  14       24.09       20.20      4.98 o
   0   5  14       26.56       29.24      7.10 o
   1   5  14       81.64       80.75      5.99 o
   2   5  14      116.34      108.22      9.63 o
   3   5  14      278.83      259.47      8.86 o
   4   5  14      711.55      699.58     13.75 o
   5   5  14      111.99      112.31     15.34 o
   6   5  14       45.40       46.11      8.09 o
   7   5  14       65.61       55.52      8.65 o
   8   5  14       92.03      103.36     17.70 o
   9   5  14       78.40       76.89     14.26 o
  10   5  14      132.12      116.33     21.54 o
  11   5  14      407.85      417.37     14.91 o
   0   6  14     1385.84     1365.98     29.47 o
   1   6  14      163.57      144.84     10.62 o
   2   6  14     1054.23     1039.44     16.44 o
   3   6  14        9.32       11.96      2.96 o
   4   6  14      354.80      387.34     11.54 o
   5   6  14      161.74      169.38      9.43 o
   6   6  14      106.38      117.21     11.27 o
   7   6  14       54.25       46.57      7.13 o
   8   6  14       81.87       81.77     11.39 o
   9   6  14       42.56       42.43      8.94 o
  10   6  14       57.80       51.71      9.99 o
  11   6  14      153.54      106.96     26.93 o
   0   7  14       44.53       55.94      9.52 o
   1   7  14      258.74      251.24      9.90 o
   2   7  14      496.55      515.49     11.54 o
   3   7  14       67.26       76.55     10.43 o
   4   7  14      551.45      544.08     11.56 o
   5   7  14       84.22       72.70     11.79 o
   6   7  14       43.51       51.09      9.81 o
   7   7  14      244.70      256.51     12.42 o
   8   7  14       86.59       94.12     16.19 o
   9   7  14      118.29      123.33     20.60 o
  10   7  14       19.69       19.81      4.67 o
   0   8  14        0.23        1.67      5.21 o
   1   8  14       77.43       66.49     10.91 o
   2   8  14      169.23      193.07     10.83 o
   3   8  14       33.72       37.98      7.08 o
   4   8  14      220.07      236.56      9.28 o
   5   8  14      123.45      130.10     11.34 o
   6   8  14      146.90      142.03     12.51 o
   7   8  14       90.96       91.14     17.51 o
   8   8  14       20.63       17.05      4.79 o
   9   8  14       90.38       86.51     20.54 o
  10   8  14       21.71       20.87      6.06 o
   0   9  14       11.77        9.09      6.84 o
   1   9  14       40.00       54.38      9.92 o
   2   9  14      142.56      142.00     16.57 o
   3   9  14      221.88      241.47     10.70 o
   4   9  14       10.79       11.26      3.40 o
   5   9  14       42.82       36.83      8.27 o
   6   9  14       17.51       25.12      6.61 o
   7   9  14      357.43      386.82     13.73 o
   8   9  14       14.96       16.70      4.40 o
   9   9  14       30.77       25.88      6.82 o
   0  10  14       11.97       16.87      5.83 o
   1  10  14      129.50      117.35     20.73 o
   2  10  14       59.13       62.48     12.05 o
   3  10  14       20.09       31.31      7.19 o
   4  10  14        8.74        6.50      2.82 o
   5  10  14        8.34       11.81      4.59 o
   6  10  14       32.17       28.72      6.15 o
   7  10  14       67.49       65.21     15.07 o
   8  10  14       12.94       15.66      5.88 o
   9  10  14       61.13       42.63     13.49 o
   0  11  14       41.25       49.23     15.27 o
   1  11  14      137.59      141.47     28.62 o
   2  11  14       92.55       77.41     17.97 o
   3  11  14      102.76      126.64     24.50 o
   4  11  14      111.93       91.30     19.95 o
   5  11  14       54.42       53.73     11.63 o
   6  11  14       83.61       82.39     17.84 o
   7  11  14      161.09      175.04     19.20 o
   8  11  14       35.95       34.88      8.11 o
   0  12  14      139.63      186.20     16.61 o
   1  12  14       38.28       35.99      9.11 o
   2  12  14       23.67       25.90      6.86 o
   3  12  14       59.17       70.62     17.44 o
   4  12  14       69.02       65.24     14.76 o
   5  12  14       17.22       18.97      5.66 o
   6  12  14        1.61        5.70      4.24 o
   7  12  14       65.20       58.62     15.61 o
   0  13  14       93.30       87.41     25.69 o
   1  13  14       63.28       50.61     13.63 o
   2  13  14      296.48      329.76     14.49 o
   3  13  14      268.30      312.89     18.97 o
   4  13  14      162.21      161.14     18.25 o
   5  13  14       23.15       25.98      8.65 o
   6  13  14       24.41       17.32      5.09 o
   0  14  14        7.38        7.23      5.26 o
   1  14  14       32.55       25.26      9.13 o
   2  14  14       55.38       56.48     17.97 o
   3  14  14       26.85       28.69     10.01 o
   4  14  14      128.50      147.88     14.85 o
   0  15  14       25.96       26.38     17.64 o
   1  15  14       11.39        8.23      5.48 o
   2  15  14       69.57       53.43     16.97 o
   1   0  15       17.82       30.31      8.57 o
   2   0  15      479.52      441.77     17.98 o
   3   0  15       12.94       17.34      4.12 o
   4   0  15      410.05      372.55     18.73 o
   5   0  15      159.16      160.33     16.06 o
   6   0  15      547.19      538.03     20.48 o
   7   0  15      385.44      392.86     17.67 o
   8   0  15      185.76      153.10     16.31 o
   9   0  15       11.41       13.59      4.57 o
  10   0  15      146.22      139.85     11.86 o
  11   0  15       41.90       47.02     16.95 o
   0   1  15      117.44      131.97     25.70 o
   1   1  15      914.12      904.00     17.26 o
   2   1  15      125.38      137.27     11.31 o
   3   1  15      225.97      243.71      9.62 o
   4   1  15      157.94      155.69     18.22 o
   5   1  15      118.30      125.97     17.84 o
   6   1  15       93.07       88.12     11.86 o
   7   1  15      125.68      139.73     19.99 o
   8   1  15        4.41        9.76      2.81 o
   9   1  15       47.10       37.34      6.62 o
  10   1  15       24.39       22.08      4.85 o
  11   1  15      139.51      141.32     13.36 o
   0   2  15       58.29       58.34     19.14 o
   1   2  15       89.38       92.92     14.72 o
   2   2  15      369.06      358.33     14.48 o
   3   2  15      285.64      249.34     10.85 o
   4   2  15       33.26       39.19      6.61 o
   5   2  15       41.93       47.59      7.79 o
   6   2  15      325.58      316.53     10.06 o
   7   2  15      117.06      116.07     18.01 o
   8   2  15      145.48      134.61     12.20 o
   9   2  15      131.78      129.72      9.05 o
  10   2  15      212.71      200.81     10.55 o
  11   2  15      138.72      116.39     24.41 o
   0   3  15       16.16       15.69      5.28 o
   1   3  15      404.72      399.32     13.44 o
   2   3  15      120.46      122.97     17.18 o
   3   3  15      367.82      373.28     12.66 o
   4   3  15       88.09      102.00     12.84 o
   5   3  15      142.66      134.01     11.61 o
   6   3  15       54.42       59.05     10.15 o
   7   3  15      246.02      266.12      9.80 o
   8   3  15       13.33       16.61      4.00 o
   9   3  15      137.33      131.92     21.10 o
  10   3  15       72.84       70.58     15.19 o
  11   3  15      132.59      110.11     14.77 o
   0   4  15       13.27       12.77      5.26 o
   1   4  15      218.76      227.54     10.38 o
   2   4  15      236.24      267.17     18.72 o
   3   4  15      201.77      193.08     12.49 o
   4   4  15       51.19       58.26      8.87 o
   5   4  15      274.96      230.15     11.17 o
   6   4  15       60.78       71.93     12.37 o
   7   4  15      132.52      156.14     14.34 o
   8   4  15       20.47       19.41      4.51 o
   9   4  15       12.70        7.77      3.63 o
  10   4  15      102.78       93.18     19.69 o
   0   5  15       12.78       12.38      3.69 o
   1   5  15      776.60      806.33     14.71 o
   2   5  15      261.86      250.16     10.97 o
   3   5  15      150.49      137.39      8.53 o
   4   5  15      100.55      102.11     12.45 o
   5   5  15       63.91       61.22     10.50 o
   6   5  15      141.30      144.61      9.09 o
   7   5  15       12.39       13.66      3.31 o
   8   5  15       49.96       52.13     10.38 o
   9   5  15       72.90       63.53     13.97 o
  10   5  15       19.14       23.49      5.74 o
   0   6  15      252.21      252.20     13.22 o
   1   6  15      357.38      376.22     10.32 o
   2   6  15      284.69      263.26     11.71 o
   3   6  15       34.23       58.73      9.12 o
   4   6  15       44.98       50.12      8.77 o
   5   6  15       14.03       13.57      3.25 o
   6   6  15      169.71      172.32     29.14 o
   7   6  15      188.17      179.44     15.37 o
   8   6  15       55.40       51.17     10.16 o
   9   6  15       36.67       31.29      7.31 o
  10   6  15       48.17       32.58      6.55 o
   0   7  15      988.43      948.16     67.12 o
   1   7  15        1.31        5.51      3.02 o
   2   7  15       41.75       33.21      5.91 o
   3   7  15       98.56       97.84     13.67 o
   4   7  15       93.61       94.39     15.36 o
   5   7  15       19.94       18.96      4.65 o
   6   7  15      161.08      172.26     16.24 o
   7   7  15        3.66        4.72      3.98 o
   8   7  15      101.52       86.07     20.88 o
   9   7  15       32.94       24.13      5.67 o
   0   8  15       23.91       31.12     10.05 o
   1   8  15      183.97      213.83     17.72 o
   2   8  15      145.18      130.13     22.13 o
   3   8  15      106.30       98.74      8.79 o
   4   8  15      148.82      153.74     19.16 o
   5   8  15       23.60       21.23      5.06 o
   6   8  15       39.54       40.07      9.10 o
   7   8  15       25.07       32.03      8.02 o
   8   8  15       91.36       75.48     18.21 o
   9   8  15       62.73       48.85     14.09 o
   0   9  15        1.73        5.36      6.86 o
   1   9  15      204.50      176.24     14.88 o
   2   9  15      143.96      145.40     16.03 o
   3   9  15       21.26       19.74      4.51 o
   4   9  15       15.01       16.33      4.30 o
   5   9  15       81.35       69.83     15.74 o
   6   9  15        5.21        7.49      3.94 o
   7   9  15        7.49       11.99      6.39 o
   8   9  15       11.07       10.49      4.13 o
   0  10  15        2.63        5.89      7.10 o
   1  10  15      297.68      345.71     13.69 o
   2  10  15      131.79      132.28     21.40 o
   3  10  15       27.07       26.00      6.91 o
   4  10  15       93.79       93.80     20.88 o
   5  10  15       55.24       58.36     14.08 o
   6  10  15      216.64      231.67     13.47 o
   7  10  15      113.88       91.74     28.31 o
   8  10  15       52.14       50.90     14.76 o
   0  11  15       22.69       15.34      7.30 o
   1  11  15      153.39      154.77     17.67 o
   2  11  15      184.14      206.60     14.80 o
   3  11  15        4.13        7.15      5.02 o
   4  11  15       19.57       16.91      6.24 o
   5  11  15       61.43       57.11     11.91 o
   6  11  15      209.13      212.19     15.07 o
   7  11  15      113.26      138.74     18.03 o
   0  12  15        7.09       14.76      8.02 o
   1  12  15       21.84       18.77      5.75 o
   2  12  15      161.50      167.33     19.09 o
   3  12  15      126.73      118.57     29.82 o
   4  12  15       70.89       70.53     17.92 o
   5  12  15      130.15      114.69     23.08 o
   6  12  15       54.05       52.26     15.43 o
   0  13  15       17.02       14.99      7.57 o
   1  13  15       52.46       40.80     11.01 o
   2  13  15       90.17       85.26     21.70 o
   3  13  15      512.61      589.08     18.28 o
   4  13  15        2.25        5.19      2.81 o
   0  14  15       34.57       31.48     15.72 o
   1  14  15       13.63        9.12      3.79 o
   2  14  15      153.39      165.48     16.40 o
   0   0  16      707.24      690.44     41.20 o
   1   0  16       14.27       13.87      4.32 o
   2   0  16      919.15      882.33     19.36 o
   3   0  16      194.93      232.72     15.53 o
   4   0  16        4.00       12.51      4.24 o
   5   0  16       17.85       15.07      5.97 o
   6   0  16      742.69      747.53     19.08 o
   7   0  16      241.70      238.16     29.17 o
   8   0  16       98.64       86.85     30.68 o
   9   0  16      540.81      552.57     21.72 o
  10   0  16       40.55       41.74     17.57 o
   0   1  16       16.23       20.05      7.46 o
   1   1  16       16.39       14.63      4.05 o
   2   1  16      169.72      177.56     13.97 o
   3   1  16       21.54       21.45      4.41 o
   4   1  16       37.06       46.06      7.50 o
   5   1  16      123.60      123.05     16.33 o
   6   1  16       38.72       30.69      5.86 o
   7   1  16      491.39      498.26     11.44 o
   8   1  16      186.03      192.56     10.88 o
   9   1  16       77.02       61.38     16.55 o
  10   1  16        8.43        6.79      3.29 o
   0   2  16      136.64      117.63     22.66 o
   1   2  16        6.08        8.65      3.07 o
   2   2  16      128.57      126.69     15.70 o
   3   2  16      152.32      158.88     13.43 o
   4   2  16       52.70       41.90      7.51 o
   5   2  16       61.04       53.98      8.30 o
   6   2  16      195.66      210.36     12.12 o
   7   2  16       63.20       55.06     11.55 o
   8   2  16      182.16      179.21     10.89 o
   9   2  16      155.07      165.22     15.91 o
  10   2  16      101.53       73.64     19.02 o
   0   3  16      387.27      419.45     14.64 o
   1   3  16       76.35       93.81     13.09 o
   2   3  16        5.60       11.91      3.37 o
   3   3  16       91.73       83.81     13.73 o
   4   3  16       55.08       55.79     10.00 o
   5   3  16      293.18      296.78     10.15 o
   6   3  16       21.93       22.42      4.55 o
   7   3  16      272.22      285.90     10.25 o
   8   3  16       71.45       58.93     13.13 o
   9   3  16       62.40       52.98     13.21 o
  10   3  16       13.50       11.11      4.55 o
   0   4  16       73.50       76.02     14.24 o
   1   4  16      130.04      117.05     12.15 o
   2   4  16       62.71       62.82     10.26 o
   3   4  16       66.63       64.10      8.38 o
   4   4  16       27.38       28.54      5.21 o
   5   4  16       11.61       11.67      3.14 o
   6   4  16      229.20      252.92     10.39 o
   7   4  16        2.62        5.85      3.22 o
   8   4  16       92.54       93.63     19.79 o
   9   4  16       38.30       26.01      7.61 o
   0   5  16      648.51      736.88     33.49 o
   1   5  16       27.40       26.43      4.63 o
   2   5  16       33.36       18.80      4.14 o
   3   5  16       45.50       50.64      8.47 o
   4   5  16       59.84       63.00     11.93 o
   5   5  16       29.16       30.00      6.83 o
   6   5  16       56.50       54.13     10.11 o
   7   5  16      227.31      239.23     11.31 o
   8   5  16      130.08      144.88     20.33 o
   9   5  16        6.78       10.28      4.04 o
   0   6  16       29.54       28.36      7.76 o
   1   6  16       39.40       42.49      8.04 o
   2   6  16      312.84      311.45     10.77 o
   3   6  16      107.18      105.54     15.34 o
   4   6  16       29.68       30.03      6.11 o
   5   6  16       12.96       12.45      3.47 o
   6   6  16      109.06      120.98     14.02 o
   7   6  16        7.77        6.01      3.76 o
   8   6  16       32.75       37.23      9.96 o
   9   6  16      207.39      218.19     12.02 o
   0   7  16      260.60      246.06     34.79 o
   1   7  16      232.02      264.69     14.69 o
   2   7  16      438.95      450.05     14.49 o
   3   7  16        1.29        3.91      2.64 o
   4   7  16        8.71       12.12      3.93 o
   5   7  16      111.93      111.98     11.42 o
   6   7  16      104.26      102.21     16.30 o
   7   7  16       34.38       32.57      7.89 o
   8   7  16        6.93        8.99      5.67 o
   0   8  16      472.60      457.36     20.50 o
   1   8  16       57.98       55.70     12.22 o
   2   8  16      110.96      117.40     21.37 o
   3   8  16       92.75       96.30     18.74 o
   4   8  16       18.94       19.48      4.92 o
   5   8  16      165.18      162.68     19.41 o
   6   8  16        8.68       10.61      6.90 o
   7   8  16       23.14       20.28      6.45 o
   8   8  16       29.16       26.85     10.18 o
   0   9  16       51.37       57.20     14.54 o
   1   9  16       70.34       71.92     14.81 o
   2   9  16       75.49       75.68     15.60 o
   3   9  16       28.41       22.67      6.57 o
   4   9  16       22.61       29.99      6.67 o
   5   9  16      153.62      137.47     30.97 o
   6   9  16      208.47      216.30     14.46 o
   7   9  16       99.89       97.62     23.21 o
   0  10  16       18.50       23.98      6.77 o
   1  10  16       26.96       27.96      6.24 o
   2  10  16       50.24       44.23     12.33 o
   3  10  16        3.29        5.12      2.74 o
   4  10  16       24.47       26.61      6.02 o
   5  10  16       17.41       17.70      6.15 o
   6  10  16       13.08       12.08      4.15 o
   0  11  16        0.06       12.32      8.79 o
   1  11  16      197.23      210.51     12.95 o
   2  11  16      108.77       97.17     24.65 o
   3  11  16       68.13       51.68     12.28 o
   4  11  16       11.24       16.29      5.14 o
   5  11  16       66.16       57.44     16.19 o
   0  12  16        6.54       11.56      7.00 o
   1  12  16       51.51       45.07     13.67 o
   2  12  16        5.22        4.55      4.14 o
   3  12  16      156.05      222.44     21.28 o
   4  12  16      102.23       69.67     18.09 o
   0  13  16       21.25       16.01      7.80 o
   1  13  16       16.10       18.35      8.43 o
   1   0  17      158.87      175.93     15.11 o
   2   0  17        0.73        4.71      4.57 o
   3   0  17      119.76      135.29     28.24 o
   4   0  17       59.45       79.22     16.65 o
   5   0  17        7.40        9.82      3.70 o
   6   0  17       12.75        7.99      4.10 o
   7   0  17      245.74      277.08     24.62 o
   8   0  17       37.03       36.36     11.64 o
   9   0  17       33.73       28.19     13.72 o
   0   1  17      371.68      364.06     30.45 o
   1   1  17      201.99      220.66     17.46 o
   2   1  17      117.50      124.93     16.67 o
   3   1  17       15.45       24.25      4.56 o
   4   1  17      104.31      104.30     16.78 o
   5   1  17        8.00       11.48      3.34 o
   6   1  17      178.73      184.73     14.40 o
   7   1  17       22.81       25.15      5.61 o
   8   1  17       13.71       13.52      4.34 o
   9   1  17        3.11        4.81      3.74 o
   0   2  17        6.40        8.78      5.24 o
   1   2  17      177.88      167.81     15.39 o
   2   2  17       25.04       32.22      5.65 o
   3   2  17       20.34       18.65      3.76 o
   4   2  17       47.17       54.18      9.41 o
   5   2  17       66.48       68.93     14.18 o
   6   2  17       70.85       66.93     11.94 o
   7   2  17      187.42      184.03     14.60 o
   8   2  17        0.41        3.58      3.41 o
   9   2  17       29.65       28.13      6.64 o
   0   3  17       34.11       30.53      8.05 o
   1   3  17      264.19      276.35     14.05 o
   2   3  17       54.91       55.00      9.21 o
   3   3  17      214.48      236.56     11.27 o
   4   3  17      129.58      136.97     14.68 o
   5   3  17       14.49       16.13      3.82 o
   6   3  17        0.30        6.15      2.87 o
   7   3  17      129.91       96.77     22.93 o
   8   3  17       24.44       19.54      7.01 o
   9   3  17      162.60      162.95     13.76 o
   0   4  17        6.40       10.33      5.12 o
   1   4  17      155.55      152.32     10.86 o
   2   4  17      336.41      342.84     10.18 o
   3   4  17       97.25       97.12     15.32 o
   4   4  17       13.70       11.68      3.28 o
   5   4  17      125.26      118.34     11.81 o
   6   4  17       55.26       51.24      9.50 o
   7   4  17       33.94       28.61      7.97 o
   8   4  17       20.96       17.34      5.74 o
   0   5  17       69.37       64.91     15.16 o
   1   5  17       54.57       54.73      8.14 o
   2   5  17       16.82       21.12      4.43 o
   3   5  17       93.01       89.36     13.91 o
   4   5  17       83.59       80.18     15.40 o
   5   5  17       25.29       18.94      4.33 o
   6   5  17       24.73       20.85      5.72 o
   7   5  17        4.68        5.15      3.58 o
   8   5  17       86.69       62.19     18.56 o
   0   6  17       16.26       10.15      6.70 o
   1   6  17       78.67       67.52     12.95 o
   2   6  17       52.38       45.95      9.93 o
   3   6  17      247.35      263.63      9.55 o
   4   6  17      140.10      150.56     14.16 o
   5   6  17       63.87       67.19     12.43 o
   6   6  17       30.33       26.86      6.69 o
   7   6  17       87.35       71.63     20.61 o
   8   6  17       29.71       18.62      7.84 o
   0   7  17       12.22       10.50      9.12 o
   1   7  17      543.77      570.53     18.45 o
   2   7  17        6.90       15.49      4.31 o
   3   7  17      322.42      344.89     11.70 o
   4   7  17      132.69      118.89     21.80 o
   5   7  17        5.99       13.47      4.36 o
   6   7  17        4.34        5.81      4.13 o
   7   7  17       50.33       32.98     11.98 o
   0   8  17      159.61      161.21     18.25 o
   1   8  17      115.47       93.12     16.16 o
   2   8  17      102.92       95.60     19.84 o
   3   8  17      131.12      133.81     19.59 o
   4   8  17      214.52      227.39     13.48 o
   5   8  17        4.01        5.77      4.76 o
   6   8  17       72.87       55.97     17.10 o
   0   9  17      358.72      370.81     28.83 o
   1   9  17      143.49      168.59     16.34 o
   2   9  17      164.86      170.12     17.34 o
   3   9  17      101.75       96.92     13.69 o
   4   9  17       78.84       77.03     18.25 o
   5   9  17      113.25      101.37     16.19 o
   6   9  17       32.63       32.86     10.18 o
   0  10  17       48.79       53.25     18.93 o
   1  10  17       24.26       22.50      6.56 o
   2  10  17       10.83       10.15      3.89 o
   3  10  17        5.81        6.74      3.95 o
   4  10  17      118.75       88.97     23.24 o
   0  11  17       88.88       91.40     25.94 o
   1  11  17       81.75       65.86     17.73 o
   2  11  17       13.80       12.73      6.01 o
   3  11  17       82.28       70.46     18.89 o
   0   0  18        0.00       18.73     10.83 o
   1   0  18      120.71      124.49     31.49 o
   2   0  18       47.25       52.21     12.33 o
   3   0  18      163.76      169.27     17.22 o
   4   0  18       28.48       27.86      7.00 o
   5   0  18        9.58       13.97     12.87 o
   6   0  18      158.74      128.75     33.04 o
   7   0  18       37.83       50.48     19.87 o
   8   0  18       24.45       23.29      9.36 o
   0   1  18       50.74       74.73     17.17 o
   1   1  18      332.05      338.45     11.81 o
   2   1  18       23.83       19.34      4.71 o
   3   1  18        5.06        7.04      3.86 o
   4   1  18      151.65      122.16     20.46 o
   5   1  18       33.72       38.13      8.78 o
   6   1  18       32.45       38.23      7.26 o
   7   1  18       22.74       22.01      4.99 o
   8   1  18      125.54      116.37     11.79 o
   0   2  18        0.33        4.17      6.30 o
   1   2  18       68.28       58.68      9.05 o
   2   2  18       47.90       53.72     10.37 o
   3   2  18       61.22       67.16     10.61 o
   4   2  18       46.59       39.83      8.42 o
   5   2  18       51.87       43.28     10.02 o
   6   2  18       34.48       29.09      7.91 o
   7   2  18       49.42       39.61     11.02 o
   0   3  18       25.53       22.69      6.59 o
   1   3  18      212.29      221.56     12.00 o
   2   3  18       37.86       35.17      6.82 o
   3   3  18      153.07      161.20     14.95 o
   4   3  18      164.45      172.59     11.45 o
   5   3  18       54.18       43.61      9.85 o
   6   3  18      111.66      104.42     21.49 o
   7   3  18        8.76       17.02      5.46 o
   0   4  18      283.13      286.31     14.61 o
   1   4  18      147.46      132.32     14.04 o
   2   4  18      194.06      187.83     12.02 o
   3   4  18       80.73       72.91     14.19 o
   4   4  18       14.79       13.97      3.82 o
   5   4  18       47.32       43.11      9.20 o
   6   4  18       78.36       77.66     17.02 o
   7   4  18      143.06      117.89     30.95 o
   0   5  18       99.61      102.98     28.33 o
   1   5  18      125.85      116.58     15.12 o
   2   5  18       58.21       64.17     12.37 o
   3   5  18       80.28       69.78     14.89 o
   4   5  18       60.69       56.96     12.05 o
   5   5  18      129.82      103.10     20.33 o
   6   5  18       21.72       24.85      8.00 o
   7   5  18       13.50       10.25      4.96 o
   0   6  18      667.51      807.17     25.94 o
   1   6  18       30.29       30.10      5.75 o
   2   6  18      266.23      302.23     13.13 o
   3   6  18      330.22      337.85     11.08 o
   4   6  18      227.60      229.09     15.39 o
   5   6  18        9.67        9.81      4.46 o
   6   6  18       66.88       59.34     15.04 o
   0   7  18        6.97       10.16      4.60 o
   1   7  18       44.76       37.59      8.19 o
   2   7  18      112.81       92.98     20.95 o
   3   7  18       32.04       26.39      7.44 o
   4   7  18       41.00       48.55     11.13 o
   5   7  18       66.93       52.87     18.11 o
   0   8  18       48.39       51.93     22.31 o
   1   8  18       64.20       46.20     11.62 o
   2   8  18       10.52        6.90      5.06 o
   3   8  18       54.16       48.21     10.89 o
   4   8  18       72.99       58.23     11.55 o
   5   8  18       22.09       21.11      7.23 o
   0   9  18      490.94      485.16     27.44 o
   1   9  18       18.17       16.13      4.92 o
   2   9  18       78.89       66.88     15.89 o
   3   9  18       18.13       17.34      4.84 o
   0  10  18       36.00       34.94     12.32 o
   1  10  18      460.03      469.07     14.35 o
   1   0  19       35.80       36.01     10.71 o
   2   0  19       33.02       32.18     10.31 o
   3   0  19       76.42       68.53     20.85 o
   4   0  19       75.52       74.71     18.27 o
   5   0  19        0.22        3.43      5.08 o
   6   0  19        1.58        0.97      4.50 o
   0   1  19       19.68       15.53      6.25 o
   1   1  19       75.66       67.14     11.85 o
   2   1  19       30.87       24.54      5.78 o
   3   1  19        3.03        5.51      3.50 o
   4   1  19      230.35      253.59     12.98 o
   5   1  19      351.19      362.75     11.64 o
   6   1  19       58.96       40.73      9.46 o
   0   2  19       63.53       53.06     16.23 o
   1   2  19      198.32      212.93      8.78 o
   2   2  19       31.16       19.23      4.74 o
   3   2  19      136.54      139.61     11.61 o
   4   2  19       33.98       28.00      6.47 o
   5   2  19       24.98       22.76      5.32 o
   6   2  19       39.27       34.29      7.82 o
   0   3  19        3.13        8.04      4.49 o
   1   3  19       74.72       65.70     11.60 o
   2   3  19       49.07       42.21      8.97 o
   3   3  19       50.48       38.33      9.43 o
   4   3  19       34.41       36.25      8.18 o
   5   3  19      160.38      176.84     12.55 o
   6   3  19      164.57      145.23     24.85 o
   0   4  19        0.91       10.28      6.78 o
   1   4  19       30.74       21.66      5.72 o
   2   4  19       84.03       73.34     11.86 o
   3   4  19       35.68       30.48      7.16 o
   4   4  19      107.67       94.62     17.85 o
   5   4  19      137.12      100.19     24.57 o
   0   5  19        4.63        7.23      4.61 o
   1   5  19       62.08       66.58     15.04 o
   2   5  19       70.00       66.02     13.06 o
   3   5  19      105.86       87.95     18.20 o
   4   5  19       96.78       79.86     16.62 o
   5   5  19       72.12       59.63     16.12 o
   0   6  19        4.37        6.76      5.02 o
   1   6  19      212.03      218.55     13.64 o
   2   6  19       52.69       51.61     10.55 o
   3   6  19      218.58      227.01     12.30 o
   4   6  19       57.97       48.67     13.28 o
   0   7  19       18.17       19.61     11.43 o
   1   7  19      216.36      222.43     24.29 o
   2   7  19       44.57       40.63     12.26 o
   3   7  19       22.17       19.49      5.74 o
   0   8  19       72.09       66.14     23.88 o
   1   8  19      113.86       99.93     27.28 o
   0   0  20      121.31      115.31     28.55 o
   1   0  20       17.44       13.24      6.85 o
   2   0  20       75.05       54.43     20.21 o
   3   0  20       69.83       60.03     20.18 o
   4   0  20       44.39       48.04     16.49 o
   0   1  20      141.44      143.80     19.73 o
   1   1  20       37.95       33.75      6.85 o
   2   1  20       40.24       26.97      7.88 o
   3   1  20       25.91       30.03      5.75 o
   4   1  20       17.71       18.30      4.38 o
   0   2  20      275.43      298.46     14.47 o
   1   2  20       35.41       34.09      6.84 o
   2   2  20       27.85       29.61      8.49 o
   3   2  20       22.61       18.04      5.73 o
   4   2  20      101.24       72.91     19.54 o
   0   3  20       25.03       25.12      8.20 o
   1   3  20       82.17       66.63     14.82 o
   2   3  20       83.00       68.92     15.87 o
   3   3  20      103.41       72.70     20.36 o
   0   4  20       23.80       16.71      5.56 o
   1   4  20       71.49       70.25     14.16 o
   2   4  20       44.76       48.35     10.89 o
   0   5  20        0.07        2.36      6.18 o
   1   5  20        2.20        9.87      4.40 o
 
